# Supplementary material for: Species-level characterization of saliva and dental plaque microbiota reveals putative bacterial and functional biomarkers of periodontal diseases in dogs
Source: FEMS Microbiol Ecol. 2024 May 23;100(6):fiae082. doi: 10.1093/femsec/fiae082 (PMC11165276; doi:10.1093/femsec/fiae082)
Supplement: fiae082_Supplemental_Files [file fiae082_supplemental_files.zip]

Archive with 5 entries (5 files):
- supp data FigureS1_revision.tif
- supp data FigureS2_revision_v2.tif
- Supplementary data_tables_v4_revised (1).xlsx
- Supplementary data_text_v3_revision.docx
- Supplementary_figure_legend.docx
