# Supplementary material for: Species-level characterization of saliva and dental plaque microbiota reveals putative bacterial and functional biomarkers of periodontal diseases in dogs
Source: FEMS Microbiol Ecol. 2024 May 23;100(6):fiae082. doi: 10.1093/femsec/fiae082 (PMC11165276; doi:10.1093/femsec/fiae082)
Supplement: fiae082_Supplemental_Files [file fiae082_supplemental_files.zip › Supplementary data_tables_v4_revised (1).xlsx]

## Sheet: TableS1
Table S1: Metadata of dogs involved in this study.
										Run Accession number
Conditions	Sample	Age (months)	Gender	Breed	Weight (kg)	Anterior tooth	Posterior tooth	Diet	Dental cleaning	C (anterior dental plaque)	P4 (posterior dental plaque)	S (saliva)
Healthy (H)	5	96	F	Beagle	9.2	C upper	P4 upper	Commercial diet	Yes - Dental chews	SRR20744332	SRR20744331	SRR20744330
	21	55	M	Half-breed	13	C upper	M1 upper	Commercial diet	Yes -Dental chews	SRR20744406	SRR20744395	SRR20744384
	22	86	F	Jack Russel Terrier	6.3	I3 upper	P4 upper	Commercial diet	No	SRR20744454	SRR20744443	SRR20744432
	26	88	M	Half-breed	7.5	I3 upper	M1 upper	Commercial diet + Home diet	No	SRR20744422	SRR20744421	SRR20744501
	28	69	F	Jack Russel Terrier	8.8	C upper	P4 upper	Commercial diet	Yes - Dental chews	SRR20744497	SRR20744496	SRR20744495
	36	80	M	Half-breed	13	I3 upper	M1 upper	Commercial diet	Yes - Dental chews	SRR20744376	SRR20744375	SRR20744374
	43	60	M	Half-breed	30	C upper	P4 upper	Commercial diet	No	SRR20744363	SRR20744362	SRR20744361
	44	113	F	Half-breed	8.7	C upper	P4 upper	Commercial diet	No	SRR20744360	SRR20744358	SRR20744357
	48	72	F	Half-breed	7	C upper	P4 upper	Commercial diet	No	SRR20744353	SRR20744352	SRR20744351
	51	100	M	Half-breed	12	C upper	P4 upper	Commercial diet + Home diet	No	SRR20744345	SRR20744344	SRR20744343
	52	48	F	Half-breed	15	C upper	P4 upper	Commercial diet	No	SRR20744346	SRR20744342	SRR20744341
	58	120	M	Half-breed	13	C upper	P4 upper	Commercial diet + Home diet	No	SRR20744336	SRR20744335	SRR20744334
	60	125	M	Half-breed	32	C upper	P4 upper	Commercial diet + Home diet	No	SRR20744333	SRR20744329	SRR20744328
	66	102	M	Italian Bracco	37	C upper	P4 upper	Commercial diet + Home diet	No	SRR20744508	SRR20744507	SRR20744510
	67	120	F	Half-breed	9	C upper	P4 upper	Commercial diet + Home diet	No	SRR20744506	SRR20744505	SRR20744504
	68	120	F	Dalmatian	25	C upper	P4 upper	Commercial diet	No	SRR20744503	SRR20744502	SRR20744481
	69	90	F	Beagle	14	C upper	P4 upper	Commercial diet	Yes - Dental chews	SRR20744479	SRR20744478	SRR20744477
	70	78	F	Maltese	6	C upper	P4 upper	Commercial diet	No	SRR20744476	SRR20744475	SRR20744474
	71	66	M	Half-breed	45	C upper	P4 upper	Commercial diet + Home diet	No	SRR20744473	SRR20744472	SRR20744471
	73	24	F	Pincher	4	C upper	P4 upper	Commercial diet	Yes - Dental chews	SRR20744466	SRR20744465	SRR20744464
	74	84	F	Maltese	6.8	C upper	P4 upper	Commercial diet + Home diet	Yes - Dental chews	SRR20744463	SRR20744462	SRR20744420
	76	48	M	French Bulldog	12	C upper	P4 upper	Commercial diet + Home diet	No	SRR20744415	SRR20744414	SRR20744413
	78	52	F	Half-breed	8	C upper	P4 upper	Commercial diet	No	SRR20744409	SRR20744408	SRR20744407
	79	28	F	German Bracco	26	C upper	P4 upper	Commercial diet	No	SRR20744405	SRR20744404	SRR20744403
	80	84	F	Jack Russel Terrier	45	C upper	P4 upper	Commercial diet + Home diet	Yes - Dental chews	SRR20744399	SRR20744398	SRR20744397
	85	56	M	Half-breed	10	C upper	P4 upper	Commercial diet + Home diet	Yes - Dental chews	SRR20744386	SRR20744385	SRR20744383
	86	72	M	Pincher	3.1	C upper	P4 upper	Commercial diet	No	SRR20744382	SRR20744381	SRR20744461
	87	76	M	English Coker Spaniel	12	C upper	P4 upper	BARF	No	SRR20744460	SRR20744459	SRR20744458
	88	26	F	Bernese Mountain Dog	45	C upper	P4 upper	Commercial diet	No	SRR20744457	SRR20744456	SRR20744455
	89	42	M	Golden Retriever	32	C upper	P4 upper	Commercial diet	Yes - Dental chews	SRR20744453	SRR20744452	SRR20744451
Chronic gingival inflammation (CGI)	14	122	F	Half-breed	7.5	C upper	P4 upper	Commercial diet	No	SRR20744370	SRR20744359	SRR20744348
	25	35	M	Maltese	3	C upper	P4 upper	Home diet	No	SRR20744426	SRR20744425	SRR20744424
	30	51	F	Jack Russel Terrier	8.2	C upper	P4 upper	Commercial diet	No	SRR20744490	SRR20744489	SRR20744488
	32	110	F	Pekingese	6.2	C upper	M1 upper	Commercial diet	No	SRR20744487	SRR20744486	SRR20744485
	34	93	F	Jack Russel Terrier	7.8	P1 upper	P4 upper	Commercial diet	Yes - Dental chews	SRR20744484	SRR20744483	SRR20744380
	35	47	F	Dwarf Poodle	4.4	C upper	P4 upper	Commercial diet + Home diet	No	SRR20744379	SRR20744378	SRR20744377
	38	80	F	Jack Russel Terrier	5.8	P1 upper	P4 upper	Commercial diet	No	SRR20744373	SRR20744372	SRR20744371
	42	74	M	Half-breed	6	C upper	P4 upper	Commercial diet	Yes	SRR20744366	SRR20744365	SRR20744364
	49	96	F	Pincher	14	C upper	P4 upper	Commercial diet + Home diet	Yes - Dental chews and toothpaste	SRR20744350	SRR20744349	SRR20744347
	56	124	F	Dobberman	33	C upper	P4 upper	Commercial diet	No	SRR20744340	SRR20744339	SRR20744338
	61	86	M	Chiwawa	5	C upper	P4 upper	Home diet	Yes - Dental chews	SRR20744327	SRR20744521	SRR20744520
	62	96	F	Half-breed	10	C upper	P4 upper	Commercial diet	No	SRR20744519	SRR20744518	SRR20744517
	63	97	M	Half-breed	6	C upper	P4 upper	Commercial diet	No	SRR20744516	SRR20744515	SRR20744514
	75	56	F	Half-breed	10	C upper	P4 upper	Commercial diet + Home diet	No	SRR20744419	SRR20744418	SRR20744416
	77	120	M	Half-breed	12	C upper	P4 upper	Commercial diet + Home diet	Yes - Dental chews	SRR20744412	SRR20744411	SRR20744410
	82	63	F	Half-breed	5	C upper	P4 upper	Commercial diet	Yes - Dental chews	SRR20744396	SRR20744394	SRR20744393
	83	120	F	Half-breed	12	C upper	P4 upper	Commercial diet + Home diet	No	SRR20744392	SRR20744391	SRR20744390
	84	91	M	Golden Retriever	31	C upper	P4 upper	Commercial diet	No	SRR20744389	SRR20744388	SRR20744387
Periodontitis (P)	1	125	M	Half-breed	12.5	C upper	P4 upper	Commercial diet + Home diet	Yes - Dental chews	SRR20744480	SRR20744469	SRR20744417
	7	74	M	Half-breed	8	C upper	P4 upper	Commercial diet	Yes - Dental chews	SRR20744402	SRR20744401	SRR20744400
	8	112	M	Half-breed	18	C upper	P4 upper	Commercial diet	Yes - Dental chews	SRR20744450	SRR20744449	SRR20744448
	9	108	M	Maltese	5	C upper	P4 upper	Commercial diet	No	SRR20744437	SRR20744436	SRR20744435
	10	132	M	Half-breed	7	C upper	P4 upper	Commercial diet	No	SRR20744524	SRR20744523	SRR20744433
	13	48	M	Dachshund	10	C upper	P4 upper	Commercial diet	No	SRR20744423	SRR20744493	SRR20744482
	15	36	F	Maltese	3	C upper	P4 upper	Commercial diet	No	SRR20744337	SRR20744522	SRR20744511
	23	135	M	Half-breed	12	C upper	P4 upper	Commercial diet	No	SRR20744431	SRR20744434	SRR20744430
	24	143	M	Dachshund	10	C upper	P4 upper	Commercial diet + Home diet	Yes - Dental chews and toothpaste	SRR20744429	SRR20744428	SRR20744427
	27	61	M	Dwarf Poodle	8.3	C upper	P4 upper	Commercial diet	No	SRR20744500	SRR20744499	SRR20744498
	29	102	M	Half-breed	9.8	C upper	P4 upper	Commercial diet	Yes - Dental chews	SRR20744494	SRR20744492	SRR20744491
	39	103	F	Half-breed	10.6	C upper	P4 upper	Commercial diet	No	SRR20744369	SRR20744368	SRR20744367
	46	96	M	Bavarian Hund	18	C upper	P4 upper	Home diet	No	SRR20744356	SRR20744355	SRR20744354
	64	60	F	Chihuahua	4.8	C upper	P4 upper	Commercial diet + Home diet	No	SRR20744513	SRR20744512	SRR20744509
	72	122	M	Samoyed Dog	23	C upper	P4 upper	Commercial diet	Yes - Dental chews	SRR20744470	SRR20744468	SRR20744467
	90	66	F	Half-breed	8	C upper	P4 upper	Commercial diet + Home diet	No	SRR20744446	SRR20744445	SRR20744444
	93	109	F	German Hound	22	C upper	P4 upper	BARF	No	SRR20744447	SRR20744442	SRR20744441
	96	120	F	Pincher	6.7	C upper	P4 upper	Commercial diet	No	SRR20744440	SRR20744439	SRR20744438

## Sheet: TableS2
Table S2: Filtering report of the shallow shotgun-based oral samples from healthy dogs and from dogs affected by CGI and periodontitis. S: saliva; C: anterior tooth; P4: posterior tooth.
Sample	Sequenced reads	High quality reads	After Canis lupus familiaris filtering	Classified reads
1C	81809	78933	67467	45345
1P4	65270	61737	49381	30433
1S	4422867	4018953	328806	33029
5C	57406	54877	19586	12751
5P4	50663	48672	22337	15050
5S	3336135	3120716	495079	45617
7C	69680	67760	48176	25698
7P4	95109	93131	48927	25451
7S	2565985	2376537	241105	38851
8C	68071	65810	42264	25476
8P4	100573	97230	70909	40155
8S	3408842	3107592	220666	32468
9C	3271307	2967161	2890761	55677
9P4	1507984	1365902	1269118	50848
9S	1827414	1710824	176733	36607
10C	85858	59076	52329	30748
10P4	73039	48946	37627	20031
10S	2421036	2266666	139186	25090
13C	54458	41830	23049	16627
13P4	75963	58258	47670	36923
13S	2779361	2504353	280706	47547
14C	47941	46308	35092	18355
14P4	40944	39621	24319	14401
14S	1391500	1288694	93376	28880
15C	83018	53835	47209	30062
15P4	68179	45503	36912	23337
15S	2836600	2613168	219164	33264
21C	42760	39666	34869	21865
21P4	89051	87277	61384	37416
21S	248333	231499	21295	17725
22C	992115	909095	801644	37657
22P4	130311	127598	87966	51915
22S	2541768	2289093	924159	54030
23C	63027	46850	43026	31265
23P4	71227	53842	46750	31822
23S	2396998	2201827	504597	53207
24C	1281570	1167058	939237	50064
24P4	2007236	1835989	1206060	50325
24S	2835350	2638920	138570	16418
25C	2171795	1949291	1873877	49235
25P4	2500230	2239432	2185854	47343
25S	2039524	1879692	689562	50188
26C	24990	23009	20615	14253
26P4	80579	77890	59640	37612
26S	89648	86908	19680	12748
27C	86400	84122	62612	42287
27P4	1609386	1451941	1434489	50822
27S	3808355	3473686	1829345	46741
28C	33299	31374	23286	15806
28P4	51251	49353	24683	17160
28S	1904439	1739222	125845	26281
29C	54243	52463	40631	25242
29P4	66949	65493	44857	33249
29S	2374239	2228073	1180654	49219
30C	2140936	1945414	1893807	54154
30P4	87437	82150	66484	38868
30S	105685	93807	38583	22154
32C	40035	38769	27147	16964
32P4	54077	51701	40044	22976
32S	2711066	2489140	262122	27738
34C	27932	26422	23143	16208
34P4	49253	47718	35943	20505
34S	1913615	1774512	300769	44700
35C	1770346	1605266	1403887	64593
35P4	2815156	2597152	936371	41457
35S	2454010	2254928	145046	26597
36C	1871021	1688937	1608693	60989
36P4	2356956	2133707	1068845	50327
36S	2729353	2536672	1119540	48795
38C	45711	44107	33944	21605
38P4	41935	40484	23740	13584
38S	2086928	1923515	509736	56242
39C	76347	52227	42087	27653
39P4	74341	49937	43885	26309
39S	219995	199874	20472	18127
42C	2253413	2069467	1704627	51483
42P4	1448640	1303336	1158521	54958
42S	2028116	1884865	265014	45307
43C	4128611	3727242	2608716	67680
43P4	1163185	1039892	978615	61508
43S	1960838	1829198	76803	14377
44C	2251828	2062214	1509809	47625
44P4	47551	45636	30217	20719
44S	1258548	1167842	138790	39950
46C	118236	115068	59640	39973
46P4	98035	94746	64319	39864
46S	1650829	1545300	108763	29075
48C	41971	38597	32238	19972
48P4	50322	46252	28961	16611
48S	1809321	1671342	308131	47234
49C	1518824	1373650	1296987	49983
49P4	2916138	2614774	2297330	46290
49S	1676052	1557503	308433	36260
51C	52722	51021	24347	15719
51P4	31955	30401	18992	13162
51S	1664789	1518052	491683	58531
52C	32570	29889	22206	16066
52P4	50526	48269	36047	26696
52S	1436975	1345101	211735	49727
56C	2199902	2006754	1471698	64720
56P4	3249647	2940911	2416852	57060
56S	2003117	1871877	247779	49111
58C	50587	48579	20295	12451
58P4	33480	30812	21948	14167
58S	1860694	1725309	255346	42715
60C	45086	43226	28496	14951
60P4	39670	38000	25866	16621
60S	1425775	1324578	591203	52956
61C	49981	47402	41615	23588
61P4	147831	142244	107455	59453
61S	1454241	1344462	411402	50029
62C	60255	58050	42636	24144
62P4	136287	131948	87258	55158
62S	3096865	2843491	713312	46659
63C	110482	107377	81466	43339
63P4	90541	86794	64981	37518
63S	1238194	1145187	228317	41750
64C	158381	153231	87297	55446
64P4	2638724	2414609	2074502	47979
64S	1964777	1828713	414014	44119
66C	81956	78806	66253	42010
66P4	132949	129592	91852	67202
66S	2016648	1881004	378952	47735
67C	114240	110003	80939	55171
67P4	66527	63726	42088	28896
67S	2246911	2086372	247166	46555
68C	30112	27666	22596	14640
68P4	50244	48618	31925	21529
68S	2894833	2676619	1017922	50430
69C	75269	73238	38849	25010
69P4	108553	103813	63961	34896
69S	143156	137374	22026	13529
70C	88853	84817	52237	26054
70P4	122228	118113	65639	32637
70S	1879695	1768834	981302	48033
71C	211185	204642	108619	71668
71P4	90746	86722	74366	41897
71S	2509497	2334520	134879	26187
72C	71849	69480	46614	38530
72P4	99012	96541	76817	57128
72S	1759728	1638262	277994	47317
73C	129333	125045	89767	55288
73P4	90490	84995	61559	38038
73S	118599	115904	26174	16426
74C	134496	130749	98463	58900
74P4	53203	51896	34048	19331
74S	90880	86866	43400	26976
75C	77785	75256	62905	37818
75P4	206882	198902	158287	98200
75S	87864	85119	38333	23407
76C	74073	71437	62612	45402
76P4	86633	82756	35249	25439
76S	1906925	1769164	107259	27752
77C	72207	69897	55528	37398
77P4	60735	59084	41446	28737
77S	2128574	1958180	736467	57493
78C	90526	86704	64937	42506
78P4	99573	96521	52669	33697
78S	96831	90912	26274	16132
79C	139099	135067	64402	41379
79P4	38922	37745	28782	20678
79S	106400	103222	21944	14030
80C	80891	75382	55753	33023
80P4	58240	56495	41619	26824
80S	47698	46455	21117	14145
82C	139204	135504	60068	45907
82P4	1601041	1441197	1277368	50000
82S	2212171	2074102	507059	48221
83C	73794	68979	57511	31063
83P4	176319	169389	115256	63886
83S	1809170	1681167	639141	45469
84C	163755	159198	98325	60630
84P4	2509558	2221143	2156391	51787
84S	2696434	2509100	463114	45240
85C	121335	115415	85521	52915
85P4	178075	172112	121642	63056
85S	91516	89060	30126	17195
86C	1746773	1616106	612783	78534
86P4	199038	194094	57540	40317
86S	3489809	3221153	372225	56635
87C	174182	169444	122306	68301
87P4	2136262	1876488	1778870	49167
87S	3111583	2900062	339313	34878
88C	79119	76519	61212	41662
88P4	81069	79014	39973	29266
88S	2314076	2163720	103862	13657
89C	53874	51816	29559	15831
89P4	95311	90973	70858	46542
89S	1468817	1364910	202543	48168
90C	41797	40648	20278	15467
90P4	40865	39713	29741	21157
90S	2234730	2055450	163295	33514
93C	46940	45299	29813	19152
93P4	36431	35344	23465	17356
93S	1775740	1655334	160632	29296
96C	2075234	1902965	1100297	55278
96P4	46637	45164	18904	12519
96S	1461679	1382121	66795	10976

## Sheet: TableS3
Tabel S3: Phylum- and genus-level taxonomic composition of each samples collected for this study with average and prevalence calculation subdividing samples based on both micro-niche and clinical status.
		C_CGI	C_CGI	C_CGI	C_CGI	C_CGI	C_CGI	C_CGI	C_CGI	C_CGI	C_CGI	C_CGI	C_CGI	C_CGI	C_CGI	C_CGI	C_CGI	C_CGI	C_CGI	C_H	C_H	C_H	C_H	C_H	C_H	C_H	C_H	C_H	C_H	C_H	C_H	C_H	C_H	C_H	C_H	C_H	C_H	C_H	C_H	C_H	C_H	C_H	C_H	C_H	C_H	C_H	C_H	C_H	C_H
		14C	25C	30C	32C	34C	35C	38C	42C	49C	56C	61C	62C	63C	75C	77C	82C	83C	84C	21C	22C	26C	28C	36C	43C	44C	48C	51C	52C	58C	5C	60C	66C	67C	68C	69C	70C	71C	73C	74C	76C	78C	79C	80C	85C	86C	87C	88-C	89C
Phylum	Actinomycetota	0.135919	0.180116	0.467924	0.111748	0.467887	0.325092	0.170174	0.209696	0.425244	0.0608469	0.186574	0.136203	0.123157	0.123667	0.720961	0.0231695	0.257707	0.087605	0.487909	0.300039	0.426142	0.137112	0.73665	0.910002	0.234642	0.27205	0.154639	0.0116911	0.0850965	0.50184	0.116303	0.0264739	0.289184	0.160598	0.130721	0.0398985	0.047666	0.185085	0.388761	0.362946	0.061894	0.11856	0.407756	0.150999	0.0630838	0.479113	0.573624	0.382499
	Bacillota	0.0541245	0.0107241	0.0195139	0.0433006	0.0181653	0.026778	0.0121002	0.0786433	0.0266482	0.00931375	0.0767276	0.0339271	0.0564767	0.0441064	0.0120914	0.0166437	0.0571887	0.0529437	0.0286167	0.0561658	0.0321138	0.0459578	0.0066673	0	0.0276023	0.0245137	0.0357603	0.0190868	0.0555554	0	0.0998674	0.0427669	0.0208113	0.0462161	0.0583246	0.169399	0.00709234	0.0327757	0.0258542	0.0103242	0.0254687	0.0403076	0.0229322	0.0564972	0.0462683	0.0175763	0.00851776	0.0474346
	Bacteroidota	0.549985	0.440102	0.360223	0.610752	0.317293	0.418398	0.510196	0.537128	0.302973	0.672757	0.500956	0.515992	0.506081	0.623464	0.162543	0.862749	0.388055	0.673343	0.249119	0.465911	0.386937	0.615464	0.138727	0.0497523	0.506668	0.500985	0.5455	0.876997	0.606412	0.18729	0.506026	0.750853	0.491585	0.643579	0.670502	0.40286	0.619334	0.572304	0.233455	0.474473	0.717209	0.591234	0.232782	0.643818	0.663761	0.348517	0.18374	0.434037
	Campylobacterota	0.0117509	0.0147005	0.00762709	0.00840345	0.00893401	0	0.0088327	0.0105929	0.00679598	0.00766801	0.00536768	0.0192593	0.0138654	0.00682945	0	0.00531392	0.0133933	0.00687124	0.0121078	0.0171005	0.0137983	0.009111	0.0114569	0.00357288	0.0132228	0.0113721	0.0249944	0.0180628	0.0199674	0.0102834	0.00340159	0.00880586	0.00839617	0.0129907	0.0072816	0.0703958	0.0387896	0.0195025	0.0405328	0.00214106	0.0189508	0.010628	0.0170684	0.0158476	0.0154233	0.00549559	0.0123227	0.00996245
	Chlorobiota	0	0	0	0	0	0	0	0	0	0	0	0	0	0	0	0	0	0	0	0	0	0	0	0	0	0	0	0	0	0	0	0	0	0	0	0	0	0	0	0	0	0	0	0	0	0	0	0
	Chloroflexota	0.0316279	0.00153835	0.00280037	0.00295591	0.00121419	0.00197109	0.00543619	0.00233911	0.00278695	0	0.025007	0.00238719	0.0186876	0.00377507	0.00611294	0	0.012362	0.0139793	0.0128082	0.00359694	0.00452057	0.00293886	0.00183754	0	0.00474985	0.00722621	0.00210165	0	0.0109719	0	0.0391716	0	0.00292563	0.00145817	0.00268036	0.00504176	0	0.00397695	0.00675845	0.00590269	0.000865362	0.00156373	0	0.0033325	0	0.00605792	0	0.00112615
	Deinococcota	0	0	0	0	0	0	0	0	0	0	0	0	0	0	0	0	0	0	0	0	0	0	0	0	0	0	0	0	0	0	0	0	0	0	0	0	0	0	0	0	0	0	0	0	0	0	0	0
	Elusimicrobiota	0.0165105	0	0.00416434	0	0	0	0	0	0	0	0.00292805	0	0	0	0	0	0	0	0	0	0	0.0147011	0	0	0.00696732	0	0.00225532	0	0.00428685	0	0	0	0	0.00241621	0	0	0	0	0.00458627	0	0.00342362	0	0	0	0	0	0	0
	Euryarchaeota	0.0075322	0.00714293	0.00968816	0	0	0.00350834	0.00864472	0.00795526	0.014594	0.00243577	0.0205317	0	0.00397273	0	0	0	0	0	0	0.00841588	0.00215313	0	0.00412362	0.00138308	0.00220426	0	0	0	0.00271075	0	0.0181917	0	0	0.00157637	0.00611671	0.00207638	0	0	0	0	0	0	0	0	0.00215484	0	0	0
	Fusobacteriota	0.00380159	0.00383641	0.00270548	0.00500463	0.00181184	0	0.00268828	0.00739318	0.00345022	0.00768599	0.00713141	0.0056306	0.00446584	0.00420614	0.00366824	0.00256962	0.00421541	0.00293249	0.0038944	0.0102747	0.00881464	0.00819163	0.00378542	0	0.00539957	0.00466349	0.00680986	0.0124919	0.00389761	0.00858238	0.00459523	0.00217311	0.00616183	0.00970091	0.0115781	0.0228688	0.00394354	0.00719711	0.0027205	0.00242718	0.00567573	0.00364399	0.00804032	0.014003	0.0224413	0.00398751	0.0327281	0.00725249
	Mycoplasmatota	0	0	0	0.00323039	0	0	0	0	0	0	0	0	0	0	0	0	0	0	0	0.00779036	0	0	0	0	0.012834	0	0	0	0	0	0	0	0	0	0	0	0	0	0	0	0	0	0	0	0	0	0	0
	Pseudomonadota	0.0885742	0.270603	0.0740973	0.162142	0.119599	0.218179	0.269914	0.0907013	0.145952	0.202756	0.121304	0.219989	0.134366	0.145232	0.0913894	0.0652741	0.200883	0.0985864	0.176616	0.0799493	0.0959523	0.0808147	0.0776612	0.0318437	0.106514	0.136605	0.164697	0.0357125	0.114079	0.283552	0.138164	0.154487	0.159384	0.0855114	0.0731878	0.124998	0.250538	0.139971	0.192733	0.126953	0.110281	0.208781	0.309242	0.0982617	0.185758	0.128277	0.186801	0.103409
	Spirochaetota	0.0637396	0.0440122	0.0381054	0.00865707	0.0567363	0.00348077	0.0120137	0.0468571	0.0549177	0.0305001	0.0346873	0.0574228	0.0877564	0.0357479	0.00204577	0.0242804	0.0579919	0.0459712	0.016704	0.0486389	0.00793304	0.0746804	0.0145702	0.00344568	0.0645478	0.0222427	0.0464737	0.0227662	0.0755563	0.00845188	0.0441157	0.0144408	0.0128762	0.0276829	0.0298052	0.118189	0.0314914	0.0351699	0.061008	0.00670047	0.0468987	0.0239859	0.00217941	0.0172402	0.00110918	0.00439005	0	0.0142798
	Synergistota	0.0364342	0.0272243	0.0131513	0.0438068	0.00835963	0.0025928	0	0.00869286	0.016638	0.00603712	0.0187853	0.00918842	0.0511709	0.0129732	0.00118833	0	0.00820389	0.0177673	0.0122255	0.00211722	0.0216358	0.0110283	0.00452054	0	0.0146483	0.0203424	0.0167688	0.00319146	0.0214659	0	0.0301637	0	0.00867587	0.00827022	0.00980182	0.0442727	0.00114486	0.00401792	0.0435909	0.00813343	0.00933261	0.00129563	0	0	0	0.00658487	0.00226638	0
	Thermodesulfobacteriota	0	0	0	0	0	0	0	0	0	0	0	0	0	0	0	0	0	0	0	0	0	0	0	0	0	0	0	0	0	0	0	0	0	0	0	0	0	0	0	0	0	0	0	0	0	0	0	0
	Verrucomicrobiota	0	0	0	0	0	0	0	0	0	0	0	0	0	0	0	0	0	0	0	0	0	0	0	0	0	0	0	0	0	0	0	0	0	0	0	0	0	0	0	0	0	0	0	0	0	0	0	0
Genus	Actinomyces	0.050072	0.00476334	0.0535278	0.0141406	0.0336168	0.00515553	0.00935533	0.0403765	0.190904	0.00880723	0.0680106	0.0194324	0.0056879	0.0223334	0.135598	0.00466812	0.0081084	0.0173701	0.0314393	0.0539579	0.128838	0.0226802	0.0380762	0.0165739	0.0288297	0.0526384	0.0125675	0.00524427	0.01684	0.036273	0.043358	0.00728558	0.00629811	0.0149686	0.0249279	0.0169291	0.00292864	0.023579	0.0189858	0.0813621	0.0122989	0.0215709	0.0164522	0.0130671	0.00446569	0.100035	0.0516642	0.0592604
	Arcanobacterium	0	0	0	0	0	0	0	0	0	0	0	0	0	0	0	0	0	0	0	0	0	0	0	0	0	0	0	0	0	0	0	0	0	0	0	0	0	0	0	0	0	0	0	0	0	0	0	0
	Bowdeniella	0	0	0	0	0	0	0	0	0	0	0	0	0	0	0	0	0	0	0	0	0	0	0	0	0	0	0	0	0	0	0	0	0	0	0	0	0	0	0	0	0	0	0	0	0	0	0	0
	Buchananella	0.00217077	0.00930727	0.00183549	0.00435925	0.00172432	0	0.00242377	0.00156939	0	0	0.00239539	0.00634285	0.00158144	0.00335964	0.00985252	0	0.00235988	0.00571252	0.00485187	0.00333298	0	0.00157494	0	0.0490602	0	0.00166433	0.00221717	0	0.00190766	0.0097297	0.00546659	0.00337892	0.00192307	0.00379646	0.00260444	0	0.0030472	0.00180249	0.00161497	0.00158807	0.0112033	0.00185567	0.00170993	0.00419107	0.00313961	0.00383422	0.284083	0
	Pauljensenia	0	0	0	0	0	0	0	0	0	0	0	0	0	0	0.00286571	0	0	0	0.00171134	0	0	0	0	0	0	0	0	0	0.00159041	0	0	0	0	0	0	0	0	0	0	0.00523295	0	0	0	0	0	0.00626455	0	0
	Schaalia	0.0129388	0	0.0211836	0.0111235	0.0057132	0.00469183	0.00368251	0.00365916	0.00647586	0	0.00467921	0.0154139	0.00298031	0.00281953	0.0196658	0.00494858	0.00709914	0.00433448	0.0198466	0.00743073	0.00420819	0.00952538	0.00332782	0.00501582	0.00489181	0.0162661	0.00421573	0.00364724	0.0167214	0.00361205	0.00689998	0.00266557	0.00434522	0.0109815	0.00289751	0.00239086	0	0.0089994	0.0093833	0.0341371	0.00628283	0.00380775	0	0.00809851	0.00303376	0.0429567	0.0019775	0.0116868
	Trueperella	0	0	0	0	0	0	0	0	0	0	0	0	0	0	0	0	0	0	0.00167325	0	0	0	0	0	0	0	0	0	0	0	0	0	0	0	0	0	0	0	0	0	0	0	0	0	0	0	0	0
	Culturomica	0	0	0	0	0	0	0	0	0	0	0	0	0.00144511	0	0	0	0	0	0	0	0	0	0	0	0	0	0	0	0	0	0	0	0	0	0	0.00108646	0	0	0.00103789	0	0	0	0	0	0	0	0	0
	Bifidobacterium	0.00313246	0	0.00161067	0.00187014	0	0	0	0	0.0016362	0	0.00204192	0	0.00218567	0	0	0	0.00159038	0.0017449	0.00163207	0.00206002	0	0	0	0.00146812	0	0	0	0	0.00189719	0	0.00376781	0	0	0	0	0.00185497	0	0	0.00167359	0	0	0	0	0	0	0.00165641	0	0
	Actinospica	0	0	0	0	0	0	0	0	0	0	0	0	0	0	0	0	0	0	0	0	0	0	0	0	0	0	0	0	0	0	0	0	0	0	0	0	0	0	0	0	0	0	0	0	0	0	0	0
	Lancefieldella	0	0	0	0	0	0	0	0	0	0	0	0	0	0	0	0	0	0	0	0	0	0	0	0	0	0	0	0	0	0	0	0	0	0	0	0	0	0	0	0	0	0	0	0	0.008435	0	0	0
	Olsenella	0.00294518	0	0	0.00161301	0.00248832	0	0	0	0.00165975	0	0	0	0	0	0	0	0	0.00196045	0	0	0	0	0	0	0	0	0	0	0	0	0.00739222	0	0	0	0	0.00315398	0	0	0	0	0	0	0	0	0	0	0	0
	Collinsella	0	0	0	0	0	0	0	0	0	0	0	0	0	0	0	0	0	0	0	0	0	0	0	0	0	0	0	0	0	0	0.00176824	0	0	0	0	0	0	0	0	0	0	0	0	0	0	0	0	0
	Olegusella	0	0	0	0	0	0	0	0	0	0	0	0	0	0	0	0	0	0	0	0	0	0	0	0	0	0	0	0	0	0	0	0	0	0	0	0	0	0	0	0	0	0	0	0	0	0	0	0
	Slackia	0	0	0	0	0	0	0	0	0	0	0	0	0	0	0	0	0	0	0	0	0	0	0	0	0	0	0	0	0	0	0	0	0	0	0	0	0	0	0	0	0	0	0	0	0	0	0	0
	Corynebacterium	0.0595422	0.134938	0.386165	0.0671075	0.409535	0.300094	0.056816	0.159421	0.215469	0.0430445	0.105353	0.0605539	0.106897	0.0917452	0.434851	0.00542124	0.207318	0.051411	0.369654	0.218693	0.273118	0.0751241	0.662008	0.777763	0.195456	0.190462	0.115091	0.00107309	0.0442385	0.324728	0.0414778	0.00408449	0.254818	0.113129	0.0839288	0.0049532	0.0228042	0.141352	0.341389	0.221007	0.0175082	0.0705354	0.299034	0.11816	0.0359066	0.302104	0.116766	0.245981
	Lawsonella	0	0	0	0	0	0	0	0	0	0	0	0	0	0	0	0	0	0	0	0	0	0	0	0	0	0	0	0	0	0	0	0	0	0	0	0	0	0	0	0	0	0	0	0	0.00490994	0	0	0
	Dietzia	0	0	0	0	0	0	0	0	0	0	0	0	0	0	0	0	0	0	0	0	0	0	0	0	0	0	0	0	0	0	0	0	0	0	0	0	0	0	0	0	0	0	0	0	0	0	0	0
	Mycobacterium	0	0.00104752	0	0	0	0	0	0	0	0	0	0	0	0	0	0	0	0	0	0	0	0	0	0	0.00130632	0	0	0	0	0	0	0	0	0	0	0	0	0	0	0	0	0	0	0	0	0	0	0
	Mycolicibacterium	0	0.00108026	0.00059969	0	0	0.000756871	0	0	0	0	0	0	0	0	0	0	0	0	0	0.000558351	0	0	0.00081486	0.000745762	0	0	0	0	0	0	0	0	0	0	0	0	0	0	0	0	0	0	0	0	0	0	0	0
	Gordonia	0	0	0	0	0	0	0	0	0	0	0	0	0	0	0	0	0	0	0	0	0	0	0	0	0	0	0	0	0	0	0	0	0	0	0	0	0	0	0	0	0	0	0	0	0	0	0	0
	Nocardia	0	0.000880772	0	0	0	0	0	0	0	0.000512269	0	0	0	0	0	0	0	0	0	0.000602651	0	0	0.00055407	0.000659321	0.000624491	0	0	0	0	0	0	0	0	0	0	0	0	0	0	0	0	0	0	0	0	0	0	0
	Rhodococcus	0	0	0	0	0	0	0	0	0	0	0	0	0	0	0	0	0	0	0	0	0	0	0	0	0	0	0	0	0	0	0	0	0	0	0	0	0	0	0	0	0	0	0	0	0	0	0	0
	Blastococcus	0	0	0	0	0	0	0	0	0	0	0	0	0	0	0	0	0	0	0	0	0	0	0	0	0	0	0	0	0	0	0	0	0	0	0	0	0	0	0	0	0	0	0	0	0	0	0	0
	Geodermatophilus	0	0	0	0	0	0	0	0	0	0	0	0	0	0	0	0	0	0	0	0	0	0	0	0	0	0	0	0	0	0	0	0	0	0	0	0	0	0	0	0	0	0	0	0	0	0	0	0
	Georgenia	0	0	0	0	0	0	0	0	0	0	0	0.00091155	0	0	0.00115474	0	0	0.000830811	0.00128388	0.000970632	0	0	0	0	0	0.000867049	0	0	0	0.00102228	0	0	0	0.000873321	0	0	0	0	0	0.00108304	0.00170158	0	0	0	0	0.00148677	0	0
	Brevibacterium	0	0	0	0	0	0	0	0	0	0	0	0	0	0	0.00109928	0	0	0	0	0	0	0	0	0.000811222	0	0	0	0	0	0.00148681	0	0	0	0	0	0	0	0	0	0	0	0	0.00174148	0	0	0	0	0
	Cellulomonas	0	0	0	0	0	0	0.00097573	0	0	0	0	0.00099916	0	0	0.00158868	0	0	0	0.00110398	0	0	0	0	0.00124772	0	0	0	0	0	0.00194741	0	0	0	0	0	0	0	0	0	0.000909683	0.00120655	0	0	0	0	0.00167259	0.00124696	0.000848599
	Brachybacterium	0	0	0	0	0	0	0.00136727	0	0	0	0	0	0	0	0.00160263	0	0	0	0.00160444	0	0	0	0	0.00120272	0	0	0	0	0	0.00216427	0	0	0	0	0	0	0	0	0	0	0	0	0.00113755	0	0	0	0.00184777	0.000943099
	Dermacoccus	0	0	0	0	0	0	0	0	0	0	0	0	0	0	0	0	0	0	0	0	0	0	0	0	0	0	0	0	0	0	0	0	0	0	0	0	0	0	0	0	0	0	0	0	0	0	0	0
	Austwickia	0	0	0	0	0	0	0	0	0	0	0	0	0	0	0	0	0	0	0	0	0	0	0	0	0	0	0	0	0	0	0	0	0	0	0	0	0	0	0	0	0	0	0	0	0	0	0	0
	Mobilicoccus	0	0	0	0	0	0	0	0	0	0	0	0	0	0	0	0	0	0	0	0	0	0	0	0	0	0	0	0	0	0	0	0	0	0	0	0	0	0	0	0	0	0	0	0	0	0	0	0
	Intrasporangium	0	0	0	0	0	0	0	0	0	0	0	0	0	0	0	0	0	0	0	0	0	0	0	0	0	0	0	0	0	0	0	0	0	0	0	0	0	0	0	0	0	0	0	0	0	0	0	0
	Janibacter	0	0	0	0	0	0	0.0014456	0	0	0	0	0	0	0	0	0	0	0	0	0	0	0	0	0	0	0	0	0	0	0	0	0	0	0	0	0	0	0	0	0	0	0	0	0	0	0	0	0
	Knoellia	0	0	0	0	0	0	0	0	0	0	0	0	0	0	0	0	0	0	0	0	0	0	0	0	0	0	0	0	0	0	0	0	0	0	0	0	0	0	0	0	0	0	0	0	0	0	0	0
	Serinicoccus	0	0	0	0	0	0	0	0	0	0	0	0	0	0	0	0	0	0	0	0	0	0	0	0	0	0	0	0	0	0	0	0	0	0	0	0	0	0	0	0	0	0	0	0	0	0	0	0
	Tetrasphaera	0	0	0	0	0	0	0	0	0	0	0	0	0	0	0	0	0	0	0	0	0	0	0	0	0	0	0	0	0	0	0	0	0	0	0	0	0	0	0	0	0	0	0	0	0	0	0	0
	Agromyces	0	0	0	0	0	0	0	0	0	0	0	0	0	0	0	0	0	0	0	0	0	0	0	0	0	0	0	0	0	0.00353112	0	0	0	0	0	0	0	0	0	0	0	0	0	0	0	0	0	0
	Clavibacter	0	0	0	0	0	0	0	0	0	0	0	0	0	0	0	0	0	0	0	0	0	0	0	0	0	0	0	0	0	0.00235427	0	0	0	0	0	0	0	0	0	0	0	0	0	0	0	0	0	0
	Cryobacterium	0	0	0	0	0	0	0	0	0	0	0	0	0	0	0	0	0	0	0	0	0	0	0	0	0	0	0	0	0	0.000975379	0	0	0	0	0	0	0	0	0	0	0	0	0	0	0	0	0	0
	Curtobacterium	0	0	0	0	0	0	0	0	0	0	0	0	0	0	0	0	0	0	0	0	0	0	0	0	0	0	0	0	0	0.00147705	0	0	0	0	0	0	0	0	0	0	0	0	0	0	0	0	0	0
	Frigoribacterium	0	0	0	0	0	0	0	0	0	0	0	0	0	0	0	0	0	0	0	0	0	0	0	0	0	0	0	0	0	0	0	0	0	0	0	0	0	0	0	0	0	0	0	0	0	0	0	0
	Gulosibacter	0	0	0	0	0	0	0	0	0	0	0	0	0	0	0	0	0	0	0	0	0	0	0	0	0	0	0	0	0	0.0051005	0	0	0	0	0	0	0	0	0	0	0	0	0	0	0	0	0	0
	Leifsonia	0	0	0	0	0	0	0	0	0	0	0	0	0	0	0	0	0	0	0	0	0	0	0	0	0	0	0	0	0	0.00177968	0	0	0	0	0	0	0	0	0	0	0	0	0	0	0	0	0	0
	Leucobacter	0	0	0	0	0.00622701	0	0	0	0	0	0	0	0	0.00123907	0	0	0.00436335	0	0.00608386	0	0.00100799	0	0.00220168	0	0	0.00145251	0.00110863	0	0	0.00446442	0	0	0.00101171	0	0	0	0	0.00295089	0.00270315	0	0	0	0	0	0	0	0	0
	Microbacterium	0	0	0	0	0.00122559	0	0.00196201	0	0	0	0	0	0	0	0.00248133	0	0	0	0.00201166	0	0	0	0.00123106	0.00185267	0	0	0	0	0	0.00878688	0	0	0	0	0	0	0	0	0	0	0	0	0.00130653	0	0	0.000964319	0.00189891	0.00119655
	Pseudoclavibacter	0	0	0	0	0	0	0.00123914	0	0	0	0	0	0	0	0.00223099	0	0	0	0	0	0	0	0	0	0	0	0	0	0	0.0262467	0	0	0	0	0	0	0	0	0	0	0	0	0	0	0	0	0	0
	Rathayibacter	0	0	0	0	0	0	0	0	0	0	0	0	0	0	0	0	0	0	0	0	0	0	0	0	0	0	0	0	0	0.000962779	0	0	0	0	0	0	0	0	0	0	0	0	0	0	0	0	0	0
	Arthrobacter	0	0	0	0	0	0	0	0	0	0	0	0	0	0	0	0	0	0	0	0	0	0	0	0	0	0	0	0	0	0.00117429	0	0	0	0	0	0	0	0	0	0	0	0	0	0	0	0	0	0
	Glutamicibacter	0	0	0	0	0	0	0	0	0	0	0	0	0	0	0	0	0	0	0	0	0	0	0	0	0	0	0	0	0	0	0	0	0	0	0	0	0	0	0	0	0	0	0	0	0	0	0	0
	Kocuria	0	0	0	0	0	0	0.00116749	0	0	0	0	0	0	0	0.0021402	0	0	0	0	0	0	0	0	0.00144932	0	0	0	0	0	0.00216539	0	0	0	0	0	0	0	0	0	0	0	0	0	0	0	0	0	0
	Micrococcus	0	0	0	0	0	0	0	0	0	0	0	0	0	0	0	0	0	0	0	0	0	0	0	0	0	0	0	0	0	0.00231982	0	0	0	0	0	0	0	0	0	0	0	0	0	0	0	0	0	0
	Nesterenkonia	0	0	0	0	0	0	0	0	0	0	0	0	0	0	0	0	0	0	0	0	0	0	0	0	0	0	0	0	0	0	0	0	0	0	0	0	0	0	0	0	0	0	0	0	0	0	0	0
	Pseudarthrobacter	0	0	0	0	0	0	0	0	0	0	0	0	0	0	0	0	0	0	0	0	0	0	0	0	0	0	0	0	0	0	0	0	0	0	0	0	0	0	0	0	0	0	0	0	0	0	0	0
	Rothia	0	0	0	0	0	0	0	0	0	0	0	0	0	0	0	0	0	0	0	0	0	0	0	0	0	0	0	0	0	0	0	0	0	0	0	0	0	0	0	0	0	0	0	0	0	0	0	0
	Sanguibacter	0	0	0	0	0	0	0	0	0	0	0	0	0	0	0	0	0	0	0	0	0	0	0	0	0	0	0	0	0	0	0	0	0	0	0	0	0	0	0	0	0	0	0	0	0	0	0	0
	Actinoplanes	0	0	0	0	0	0	0	0	0	0	0	0	0	0	0	0	0	0	0	0	0	0	0	0	0	0	0	0	0	0	0	0	0	0	0	0	0	0	0	0	0	0	0	0	0	0	0	0
	Micromonospora	0	0	0	0	0	0	0	0	0	0	0	0	0	0	0.000696107	0	0	0	0	0	0	0	0	0	0	0	0	0	0	0.000657339	0	0	0	0	0	0	0	0	0	0	0	0	0.00052166	0	0	0	0	0
	Micropruina	0	0	0	0	0	0	0.00129869	0	0	0	0	0	0	0	0	0	0	0	0	0	0	0	0	0	0	0	0	0	0	0	0	0	0	0	0	0	0	0	0	0	0	0	0	0	0	0	0	0
	Aeromicrobium	0	0	0	0	0	0	0	0	0	0	0	0	0	0	0	0	0	0	0	0	0	0	0	0	0	0	0	0	0	0	0	0	0	0	0	0	0	0	0	0	0	0	0	0	0	0	0	0
	Friedmanniella	0	0	0	0	0	0	0.0026536	0	0	0	0	0	0	0	0.00140142	0	0	0	0.00125421	0	0	0	0	0.00117246	0	0	0	0	0	0	0	0	0	0	0	0	0	0	0	0	0	0	0	0	0	0	0.00148053	0
	Nocardioides	0	0.00108055	0	0	0	0	0.00265533	0	0	0	0	0.00100233	0	0	0.00174529	0	0	0	0.00101067	0	0	0	0.00115452	0.00175095	0	0	0	0	0	0.0016532	0	0	0	0	0	0.00085227	0	0	0	0	0	0	0.00137726	0	0	0	0.00183215	0.0010754
	Acidipropionibacterium	0	0.00160878	0	0.0011159	0	0	0.00460165	0	0	0	0	0.00176365	0	0	0.00321716	0	0	0	0.0017595	0	0	0	0.00211042	0.00276208	0	0	0	0	0	0.00193392	0	0	0.00103925	0.00106019	0	0	0.0013882	0	0	0.00137478	0	0	0.00151012	0	0	0.001208	0.00298887	0.00193922
	Cutibacterium	0	0.00201651	0	0	0	0.00191682	0.00160302	0.00217715	0	0.00172389	0	0	0	0	0.00164634	0	0	0	0	0.00172312	0	0	0.00160172	0.00173613	0.00244643	0	0	0	0	0	0	0	0	0	0	0	0	0	0	0	0	0	0	0	0.00144388	0	0	0
	Granulicoccus	0	0	0	0	0	0	0	0	0	0	0	0	0	0	0	0	0	0	0	0	0	0	0	0	0	0	0	0	0	0	0	0	0	0	0	0	0	0	0	0	0	0	0	0	0	0	0	0
	Jiangella	0	0	0	0	0	0	0	0	0	0	0	0	0	0	0	0	0	0	0	0	0	0	0	0	0	0	0	0	0	0	0	0	0	0	0	0	0	0	0	0	0	0	0	0	0	0	0	0
	Luteococcus	0	0	0	0	0	0	0.00342296	0	0	0	0	0	0	0	0.0027891	0	0	0	0	0.00228917	0	0.000915099	0.00103991	0.00176107	0	0	0	0	0	0	0	0	0	0	0	0	0.00110033	0	0	0	0	0	0	0	0	0	0.00124568	0
	Nigerium	0	0	0	0	0	0	0.00175836	0	0	0	0	0	0	0	0	0	0	0	0	0	0	0	0	0.00120863	0	0	0	0	0	0	0	0	0	0	0	0	0	0	0	0	0	0	0	0	0	0	0	0
	Phytoactinopolyspora	0	0	0	0	0	0	0	0	0	0	0	0	0	0	0	0	0	0	0	0	0	0	0	0	0	0	0	0	0	0	0	0	0	0	0	0	0	0	0	0	0	0	0	0	0	0	0	0
	Propionibacterium	0	0	0	0	0	0	0.00534907	0	0.0019456	0	0	0.00148216	0	0	0.00612732	0	0	0.00203796	0.0027714	0.00142221	0	0.00117767	0.00278451	0.00400393	0	0	0	0	0	0.00363774	0	0	0	0.00153232	0.00135762	0.00143409	0.00167352	0	0	0.00132243	0	0.00139327	0.00219761	0	0	0.00167246	0.00628913	0.00212425
	Propioniciclava	0	0	0	0	0	0	0.00129367	0	0	0	0	0	0	0	0	0	0	0	0	0	0	0	0	0	0	0	0	0	0	0	0	0	0	0	0	0	0	0	0	0	0	0	0	0	0	0	0	0
	Propionimicrobium	0	0	0	0	0	0	0	0	0	0	0	0	0	0	0	0	0	0	0	0	0	0	0	0	0	0	0	0	0	0	0	0	0	0	0	0	0	0	0	0	0	0	0	0	0	0	0	0
	Pseudopropionibacterium	0.00144612	0.00880642	0	0.00371715	0	0.00199759	0.0134663	0	0.00158198	0.00227578	0	0.00507493	0	0	0.0116656	0	0.0030901	0	0.00906635	0.00145964	0.00334702	0.00328606	0.00403746	0.0089261	0	0.00174627	0.00159518	0	0	0.021989	0.0014302	0.00324837	0.0029551	0.00148988	0.00673856	0.00126741	0.00580918	0.00103748	0	0.00321999	0.00203566	0.00413662	0.00978046	0.00150767	0	0.00273033	0.0576172	0.0121725
	Tessaracoccus	0.00305781	0.0095352	0.00128057	0.00515576	0.00185606	0.0090475	0.0342063	0.00097604	0.0029664	0.00331968	0.00098225	0.00910331	0.00179684	0.00174404	0.0559213	0.00177161	0.0118542	0.00173673	0.0201166	0.00361364	0.00580869	0.0134491	0.0108877	0.0219383	0	0.00263748	0.00575222	0.00172655	0.00190131	0.0211105	0.00392284	0.00581096	0.0103074	0.00476761	0.00826653	0.00367003	0.00846259	0.00536361	0.00375266	0.00486923	0.00453246	0.00873199	0.0684695	0.00353131	0	0.00746422	0.0344853	0.0445771
	Amycolatopsis	0	0.000427241	0	0	0	0	0	0	0	0	0	0	0	0	0	0	0	0	0	0	0	0	0	0	0	0	0	0	0	0.000480629	0	0	0	0	0	0	0	0	0	0	0	0	0	0	0	0	0	0
	Pseudonocardia	0	0	0	0	0	0	0	0	0	0	0	0	0	0	0	0	0	0	0	0	0	0	0	0	0	0	0	0	0	0	0	0	0	0	0	0	0	0	0	0	0	0	0	0	0	0	0	0
	Kitasatospora	0	0.000813332	0	0	0	0	0	0	0.000788101	0.000402959	0	0	0	0	0	0	0	0	0	0	0	0	0	0	0	0	0	0	0	0	0	0	0	0	0	0	0	0	0	0	0	0	0	0	0.000767689	0	0	0
	Streptacidiphilus	0	0	0	0	0	0	0	0	0	0	0	0	0	0	0	0	0	0	0	0	0	0	0	0	0	0	0	0	0	0	0	0	0	0	0	0	0	0	0	0	0	0	0	0	0	0	0	0
	Streptomyces	0.00061377	0.00381078	0.0017204	0.00069022	0	0.00143158	0.00141858	0.00151756	0.00181734	0.000760639	0.0005573	0.00075137	0.000583521	0.00042564	0.00140953	0	0.00057649	0.00046605	0.00102887	0.0019249	0	0.00050497	0.0026797	0.00218422	0.00108703	0.00050822	0.00046872	0	0	0.00139816	0.00081947	0	0.00044949	0.00039521	0	0.00055527	0.00045211	0	0.000688841	0.000581922	0.000541081	0.000464471	0.00118788	0.00040263	0.000981649	0.000906639	0.00145032	0.000693979
	Nocardiopsis	0	0	0	0	0	0	0	0	0	0	0	0	0	0	0	0	0	0	0	0	0	0	0	0	0	0	0	0	0	0.000632299	0	0	0	0	0	0	0	0	0	0	0	0	0	0	0	0	0	0
	Nonomuraea	0	0	0	0	0	0	0	0	0	0	0	0	0	0	0	0	0	0	0	0	0	0	0	0	0	0	0	0	0	0	0	0	0	0	0	0	0	0	0	0	0	0	0	0	0	0	0	0
	Actinomadura	0	0	0	0	0	0	0	0	0	0	0	0	0	0	0	0	0	0	0	0	0	0	0	0	0	0	0	0	0	0	0	0	0	0	0	0	0	0	0	0	0	0	0	0	0	0	0	0
	Aestuariimicrobium	0	0	0	0	0	0	0.00328753	0	0	0	0	0	0	0	0.00176566	0	0	0	0	0	0	0	0	0.00133783	0	0	0	0	0	0	0	0	0	0	0	0	0	0	0	0	0	0	0	0	0	0	0	0
	Agrococcus	0	0	0	0	0	0	0	0	0	0	0	0	0	0	0	0	0	0	0	0	0	0	0	0	0	0	0	0	0	0.00384182	0	0	0	0	0	0	0	0	0	0	0	0	0	0	0	0	0	0
	Arsenicicoccus	0	0	0	0	0	0	0	0	0	0	0	0	0	0	0	0	0	0	0	0	0	0	0	0	0	0	0	0	0	0	0	0	0	0	0	0	0	0	0	0	0	0	0	0	0	0	0	0
	Auraticoccus	0	0	0	0	0	0	0.00165443	0	0	0	0	0	0	0	0.00132515	0	0	0	0.00109047	0	0	0	0	0.00102937	0	0	0	0	0	0.000891859	0	0	0	0	0	0	0	0	0	0	0	0	0	0	0	0	0.00100817	0
	Boudabousia	0	0	0	0	0	0	0	0	0	0	0	0	0	0	0	0	0	0	0	0	0	0	0	0	0	0	0	0	0	0	0	0	0	0	0	0	0	0	0	0	0	0	0	0	0	0	0	0
	Brevilactibacter	0	0	0	0	0	0	0.00446429	0	0	0	0	0.0015219	0	0	0.00269905	0	0	0	0.00148943	0	0	0	0	0.00173679	0	0	0	0	0	0.00131186	0	0	0	0	0	0	0	0	0	0	0	0.00390975	0.00132978	0	0	0	0.00183603	0
	Canibacter	0	0	0	0	0.00550086	0	0	0	0	0	0	0	0	0	0	0	0.00473211	0	0.00542557	0	0	0	0.00213998	0	0	0	0	0	0	0	0	0	0	0	0	0	0	0	0.00307641	0	0	0	0	0	0	0	0	0
	Demequina	0	0	0	0	0	0	0	0	0	0	0	0	0	0	0	0	0	0	0	0	0	0	0	0	0	0	0	0	0	0	0	0	0	0	0	0	0	0	0	0	0	0	0	0	0	0	0	0
	Desertihabitans	0	0	0	0	0	0	0.00177933	0	0	0	0	0	0	0	0.00107639	0	0	0	0	0	0	0	0	0	0	0	0	0	0	0	0	0	0	0	0	0	0	0	0	0	0	0	0	0	0	0	0	0
	Egibacter	0	0	0	0	0	0	0	0	0	0	0	0	0	0	0	0	0	0	0	0	0	0	0	0	0	0	0	0	0	0	0	0	0	0	0	0	0	0	0	0	0	0	0	0	0	0	0	0
	Euzebya	0	0	0	0.000855	0	0	0	0	0	0	0	0.00142149	0	0	0.000746957	0	0	0	0	0	0	0	0	0	0	0.00070109	0.00139581	0	0	0	0	0	0	0	0	0.00175084	0	0	0.0020486	0	0	0	0	0	0	0.000662619	0.00390616	0
	Gleimia	0	0	0	0	0	0	0	0	0	0	0.0025545	0.0104284	0	0	0.0104803	0.00635999	0.00661465	0	0	0	0.00981332	0.00887451	0	0	0	0.00310604	0.0102263	0	0	0	0	0	0.00603729	0.00760455	0	0	0	0	0.00240744	0.00625774	0.00458351	0.0021537	0	0.00204114	0	0.00349435	0	0
	Kineococcus	0	0	0	0	0	0	0	0	0	0	0	0	0	0	0	0	0	0	0	0	0	0	0	0	0	0	0	0	0	0	0	0	0	0	0	0	0	0	0	0	0	0	0	0	0	0	0	0
	Kineosphaera	0	0	0	0	0	0	0	0	0	0	0	0	0	0	0	0	0	0	0	0	0	0	0	0	0	0	0	0	0	0	0	0	0	0	0	0	0	0	0	0	0	0	0	0	0	0	0	0
	Kribbella	0	0	0	0	0	0	0	0	0	0	0	0	0	0	0	0	0	0	0	0	0	0	0	0	0	0	0	0	0	0	0	0	0	0	0	0	0	0	0	0	0	0	0	0	0	0	0	0
	Marmoricola	0	0	0	0	0	0	0	0	0	0	0	0	0	0	0	0	0	0	0	0	0	0	0	0	0	0	0	0	0	0	0	0	0	0	0	0	0	0	0	0	0	0	0	0	0	0	0	0
	Microlunatus	0	0	0	0	0	0	0.00067975	0	0	0	0	0	0	0	0	0	0	0	0	0	0	0	0	0.000604461	0	0	0	0	0	0	0	0	0	0	0	0	0	0	0	0	0	0	0	0	0	0	0	0
	Nakamurella	0	0	0	0	0	0	0	0	0	0	0	0	0	0	0	0	0	0	0	0	0	0	0	0	0	0	0	0	0	0	0	0	0	0	0	0	0	0	0	0	0	0	0	0	0	0	0	0
	Naumannella	0	0	0	0	0	0	0.00161737	0	0	0	0	0	0	0	0	0	0	0	0	0	0	0	0	0	0	0	0	0	0	0	0	0	0	0	0	0	0	0	0	0	0	0	0	0	0	0	0	0
	Ornithinimicrobium	0	0	0	0	0	0	0	0	0	0	0	0	0	0	0	0	0	0	0	0	0	0	0	0	0	0	0	0	0	0	0	0	0	0	0	0	0	0	0	0	0	0	0	0	0	0	0	0
	Phycicoccus	0	0	0	0	0	0	0	0	0	0	0	0	0	0	0	0	0	0	0	0	0	0	0	0	0	0	0	0	0	0	0	0	0	0	0	0	0	0	0	0	0	0	0	0	0	0	0	0
	Piscicoccus	0	0	0	0	0	0	0	0	0	0	0	0	0	0	0	0	0	0	0	0	0	0	0	0	0	0	0	0	0	0	0	0	0	0	0	0	0	0	0	0	0	0	0	0	0	0	0	0
	Propionicicella	0	0	0	0	0	0	0.00115158	0	0	0	0	0	0	0	0	0	0	0	0	0	0	0	0	0	0	0	0	0	0	0	0	0	0	0	0	0	0	0	0	0	0	0	0	0	0	0	0	0
	Propionicimonas	0	0	0	0	0	0	0.0013774	0	0	0	0	0	0	0	0.00111688	0	0	0	0	0	0	0	0	0	0	0	0	0	0	0	0	0	0	0	0	0	0	0	0	0	0	0	0	0	0	0	0	0
	Propioniferax	0	0	0	0	0	0	0	0	0	0	0	0	0	0	0	0	0	0	0	0	0	0	0	0	0	0	0	0	0	0	0	0	0	0	0	0	0	0	0	0	0	0	0	0	0	0	0	0
	Raineyella	0	0	0	0	0	0	0	0	0	0	0	0	0	0	0	0	0	0	0	0	0	0	0	0	0	0	0	0	0	0	0	0	0	0	0	0	0	0	0	0	0	0	0	0	0	0	0	0
	Aminicella	0	0	0	0	0	0	0	0	0	0	0.00227052	0	0	0	0	0	0	0	0	0	0	0	0	0	0	0	0	0	0	0	0	0	0	0	0	0.00175954	0	0	0	0	0	0	0	0	0	0	0	0
	Anaerobium	0	0	0	0	0	0	0	0	0	0	0	0	0	0	0	0	0	0	0	0	0	0	0	0	0	0	0	0	0	0	0	0	0	0	0	0	0	0	0	0	0	0	0	0	0	0	0	0
	Anaeromassilibacillus	0	0	0	0	0	0	0	0	0	0	0	0	0	0	0	0	0	0	0	0	0	0	0	0	0	0	0	0	0	0	0	0	0	0	0	0	0	0	0	0	0	0	0	0	0	0	0	0
	Anaerosphaera	0	0	0	0	0	0	0	0	0	0	0	0	0	0	0	0	0	0	0	0	0	0	0	0	0	0	0	0	0	0	0	0	0	0	0	0	0	0	0	0	0	0	0	0	0	0	0	0
	Anaerovorax	0	0	0	0	0	0	0	0	0	0	0	0	0	0	0	0	0	0	0	0	0	0	0	0	0	0	0	0	0	0	0	0	0	0	0	0.00224927	0	0	0	0	0	0	0	0	0	0	0	0
	Desulfofarcimen	0	0	0	0	0	0	0	0.00137978	0	0	0	0	0	0	0	0	0	0	0	0	0	0	0	0	0	0	0	0	0	0	0	0	0	0	0	0	0	0	0	0	0	0	0	0	0	0	0	0
	Fastidiosipila	0	0	0	0	0	0	0	0	0	0	0	0	0	0	0	0	0	0	0	0	0	0	0	0	0	0	0	0	0	0	0	0	0	0	0	0	0	0	0	0	0	0	0	0	0	0	0	0
	Fundicoccus	0	0	0	0	0	0	0	0	0	0	0	0	0	0	0	0	0	0	0	0	0	0	0	0	0	0	0	0	0	0	0	0	0	0	0	0	0	0	0	0	0	0	0	0	0	0	0	0
	Papillibacter	0	0	0	0	0	0	0	0	0	0	0	0	0	0	0	0	0	0	0	0	0	0	0	0	0	0	0	0	0	0	0	0	0	0	0	0	0	0	0	0	0	0	0	0	0	0	0	0
	Peptococcus	0	0	0	0	0	0	0	0	0	0	0	0	0	0	0	0	0	0	0	0	0	0	0	0	0	0	0	0	0	0	0	0	0	0	0	0	0	0	0	0	0	0	0	0	0	0	0	0
	Schwartzia	0	0	0	0	0	0	0	0	0	0	0	0	0	0	0	0	0	0	0	0	0	0	0	0	0	0	0	0	0	0	0	0	0	0	0	0	0	0	0	0	0	0	0	0	0	0	0	0
	Syntrophomonas	0	0	0	0	0	0	0	0	0	0	0	0	0	0	0	0	0	0	0	0	0	0	0	0	0	0	0	0	0	0	0	0	0	0	0	0	0	0	0	0	0	0	0	0	0	0	0	0
	Tepidibacter	0	0	0	0	0	0	0	0	0	0	0	0	0	0	0	0	0	0	0	0	0	0	0	0	0	0	0	0	0	0	0	0	0	0	0	0.00179442	0	0	0	0	0	0	0	0	0	0	0	0
	Succiniclasticum	0	0	0	0	0	0	0	0	0.00208987	0	0	0	0	0.00251285	0	0	0	0	0	0	0	0	0	0	0	0	0	0	0	0	0	0	0	0	0	0	0	0	0	0	0	0	0	0	0	0	0	0
	Bacillus	0.00124715	0	0.0007291	0.00066525	0	0	0	0.00087488	0.000838491	0	0.00077411	0.0008747	0.000830491	0.00077964	0	0	0.00109819	0	0.00071865	0.001282	0	0.00072528	0	0	0.00112722	0	0.000744071	0	0.000770621	0	0.00125269	0	0	0	0	0.0017905	0	0	0	0	0	0.000619352	0	0.00071906	0	0	0	0.000816059
	Gemella	0	0	0	0	0	0	0	0	0	0	0	0	0	0	0	0	0	0	0	0	0	0	0	0	0	0	0	0	0	0	0	0	0	0	0	0	0	0	0	0	0	0	0	0	0	0	0	0
	Paenibacillus	0.00194807	0.000959042	0.00099629	0.00129349	0.000741261	0.000631471	0.00076305	0.00131866	0.00142073	0.000679899	0.00189456	0.00094025	0.00197	0.00104759	0.000970196	0.0004369	0.0017154	0.00169567	0.00110609	0.00145829	0.000836311	0.001231	0.00068591	0	0.00169412	0.00157188	0.00146635	0	0.0015739	0	0.00256365	0.000489501	0.00088145	0.00101161	0.00105698	0.00270935	0.00048442	0.00078896	0.0014927	0.000778612	0.000759502	0.000832203	0.00063484	0.00111341	0	0.0010297	0	0.000756589
	Paenisporosarcina	0	0	0	0	0	0	0	0	0	0	0	0	0	0	0	0	0	0	0	0	0	0	0	0	0	0	0	0	0	0	0	0	0	0	0	0	0	0	0	0	0	0	0	0	0	0	0	0
	Psychrobacillus	0	0	0	0	0	0	0	0	0	0	0	0	0	0	0	0	0	0	0	0	0	0	0	0	0	0	0	0	0	0	0	0	0	0	0	0	0	0	0	0	0	0	0	0	0	0	0	0
	Staphylococcus	0	0	0	0	0	0	0	0	0	0	0	0	0	0	0	0	0	0	0	0	0	0	0	0	0	0	0	0	0	0	0	0	0	0	0	0	0	0	0	0	0	0	0	0	0	0	0	0
	Catabacter	0	0	0	0	0	0	0	0	0	0	0	0	0	0	0	0	0	0	0	0	0	0	0	0	0	0	0	0	0	0	0	0	0	0	0	0	0	0	0	0	0	0	0	0	0	0	0	0
	Christensenella	0	0	0	0	0	0	0	0	0	0	0.00143592	0	0	0	0	0	0	0	0	0	0	0	0	0	0	0	0	0	0.00119613	0	0	0	0	0	0	0	0	0	0	0	0	0	0	0	0	0	0	0
	Clostridium	0.00271771	0.00195097	0.00260059	0.00224151	0.00171738	0.00145614	0.00178816	0.00251038	0.00237135	0.00145586	0.00361477	0.00320156	0.00365927	0.00314979	0.00196678	0.00177139	0.00461527	0.00314548	0.00248126	0.00382691	0.00207798	0.00280446	0.00131033	0	0.00348309	0.00188367	0.00298548	0.00166589	0.00300672	0	0.00503961	0.00210992	0.00180571	0.00312494	0.00302326	0.00926126	0.00134055	0.00277083	0.00301734	0.00134203	0.00220816	0.00236878	0.00178046	0.00362418	0	0.00181593	0.00133392	0.00365822
	Massilioclostridium	0	0	0	0	0	0	0	0	0	0	0	0	0	0	0	0	0	0	0	0	0	0	0	0	0	0	0	0	0	0	0	0	0	0	0	0	0	0	0	0	0	0	0	0	0	0	0	0
	Bacilliculturomica	0	0	0	0	0	0	0	0	0	0	0	0	0.000870771	0	0	0	0	0	0.0008534	0	0	0.00078047	0	0	0	0	0	0	0	0	0	0	0	0	0	0.00137672	0	0	0	0	0	0	0	0	0	0	0	0
	Emergencia	0	0	0	0	0	0	0	0	0	0	0.00123582	0	0	0	0	0	0	0	0	0	0	0.00113755	0	0	0	0	0	0	0	0	0.00082834	0.000809202	0	0	0	0.00167333	0	0	0	0	0	0	0	0	0	0	0	0
	Evtepia	0	0	0	0	0.0027624	0	0	0	0	0	0.00194158	0	0	0	0	0	0.00226836	0.00290354	0.00202419	0.00319212	0	0	0	0	0	0.00145814	0.00179305	0	0.0033957	0	0.00796149	0.00195409	0	0.00155507	0.00165492	0.00426731	0	0	0	0	0	0.00152296	0	0	0	0	0	0
	Eubacterium	0.00309265	0	0.00208133	0.0013942	0.00135364	0	0	0.00697103	0.00237055	0	0.00349226	0.00218919	0.00325887	0.00232878	0	0	0.0026677	0.00224224	0.00201023	0.00216144	0.00189904	0.00259638	0	0	0.00216352	0.00195982	0.00234301	0.00111105	0.00183036	0	0.00335513	0.00377302	0.00143512	0.00209978	0.00216252	0.0065576	0	0.00177348	0.00177089	0	0.00134615	0.00169557	0	0.00221805	0	0.00115769	0	0.00112333
	Anaerococcus	0	0	0	0	0	0	0	0	0	0	0.0018392	0	0	0	0	0	0	0	0	0	0	0	0	0	0	0	0	0	0	0	0	0	0	0.00171229	0	0.00204395	0	0	0	0	0	0	0	0.0024823	0	0	0	0
	Murdochiella	0	0	0	0	0	0	0	0	0	0	0	0	0	0	0	0	0.0024646	0	0	0	0	0	0	0	0	0	0	0	0	0	0	0	0	0	0	0	0	0	0	0	0	0	0	0	0	0	0	0
	Parvimonas	0	0	0	0	0	0	0	0	0	0	0.00212769	0	0	0.00208004	0	0	0	0	0	0.00259495	0	0	0	0	0	0	0	0.00253437	0	0	0	0	0	0	0	0	0	0	0	0	0	0	0	0	0	0	0	0
	Peptoniphilus	0.00203111	0	0.00193208	0.00182472	0	0	0	0.00180847	0	0	0.00356413	0.00218111	0.00403022	0.00323148	0	0.00145547	0.00338877	0.00362379	0	0.00414259	0.00210306	0.00261758	0	0	0.0023666	0	0.00204091	0	0.00253647	0	0.00528617	0.00197524	0.00195719	0.00263865	0.00293017	0.00732896	0	0.00274814	0.00235181	0	0.00197601	0.0022651	0	0.00366285	0	0	0	0.00346945
	Tissierella	0	0	0	0	0	0	0	0	0	0	0	0	0	0	0	0	0	0	0	0	0	0	0	0	0	0	0	0	0	0	0	0	0	0	0	0.00213958	0	0	0	0	0	0	0	0	0	0	0	0
	Mogibacterium	0	0	0	0	0	0	0	0	0	0	0.00200019	0	0	0	0	0	0	0	0	0	0	0	0	0	0	0	0	0	0	0	0	0	0	0	0.0018241	0.00352591	0	0	0	0	0	0	0	0	0.012751	0	0	0
	Hungateiclostridium	0	0	0	0	0	0	0	0	0	0	0	0	0	0	0	0	0	0	0	0	0	0	0	0	0	0	0	0	0	0	0	0	0	0	0	0.000995851	0	0	0	0	0	0	0	0	0	0	0	0
	Pseudoclostridium	0	0	0	0	0	0	0	0.00263765	0	0	0	0	0	0	0	0	0	0	0	0	0	0	0	0	0	0	0	0	0	0	0	0	0	0	0	0	0	0	0	0	0	0	0	0	0	0	0	0
	Anaerobutyricum	0	0	0	0	0	0	0	0.00300527	0	0	0	0	0	0	0	0	0	0	0	0	0	0	0	0	0	0	0	0	0	0	0	0	0	0	0	0	0	0	0	0	0	0	0	0	0	0	0	0
	Anaerocolumna	0	0	0	0	0	0	0	0	0	0	0	0	0	0	0	0	0	0	0	0	0	0	0	0	0	0	0	0	0	0	0	0	0	0	0	0.00112128	0	0	0	0	0	0	0	0	0	0	0	0
	Anaerostipes	0	0	0	0	0	0	0	0	0	0	0	0	0	0	0	0	0	0	0	0	0	0	0	0	0	0	0	0	0	0	0	0	0	0	0	0.00153146	0	0	0	0	0	0	0	0	0	0	0	0
	Anaerotignum	0.00121753	0	0	0	0	0	0	0	0	0	0	0	0	0	0	0	0	0	0	0	0	0	0	0	0	0	0	0	0	0	0	0	0	0	0	0	0	0	0	0	0	0	0	0	0	0	0	0
	Blautia	0.00191909	0	0.00099283	0.001217	0	0	0	0.00085437	0.00112336	0	0.00168379	0.00127084	0.00173841	0.00132458	0	0.000819269	0.00180847	0.0016298	0.00148152	0.00122885	0	0.00118715	0	0	0.0012082	0.000914759	0.00149983	0	0.00159773	0	0.0026222	0.000951452	0	0.00113817	0.00191913	0.00514003	0	0.00101146	0.00130428	0	0.00104123	0.00196821	0.00131576	0.00119798	0	0.00102514	0	0.00179768
	Butyrivibrio	0	0	0	0	0	0	0	0	0	0	0	0	0	0	0	0	0	0	0	0	0	0	0	0	0	0	0	0	0	0	0	0	0	0	0	0	0	0	0	0	0	0	0	0	0	0	0	0
	Catonella	0	0	0	0	0	0	0	0	0	0	0.00125683	0	0	0.0010925	0	0	0	0	0	0	0	0.00100762	0	0	0	0	0.00163672	0	0.00173279	0	0.00113048	0.00352011	0	0.00122672	0.00092571	0.00210055	0	0	0	0	0	0	0	0.00092057	0.00607615	0	0	0.00125655
	Coprococcus	0	0	0	0	0	0	0	0	0	0	0	0	0	0	0	0	0	0	0	0	0	0	0	0	0	0	0	0	0	0	0	0	0	0	0	0.00159663	0	0	0	0	0	0	0	0	0	0	0	0
	Dorea	0	0	0	0	0	0	0	0	0	0	0	0	0	0	0	0	0	0	0	0	0	0	0	0	0	0	0	0	0	0	0	0	0	0	0	0.00173994	0	0	0	0	0	0	0	0	0	0	0	0
	Eisenbergiella	0.00057147	0	0	0.00046451	0	0	0	0	0	0	0.00063704	0	0	0	0	0	0	0.000516601	0.0005018	0	0	0	0	0	0	0	0	0	0	0	0.00097562	0	0	0	0.00050858	0.00094247	0	0	0	0	0	0	0	0	0	0	0	0
	Enterocloster	0.00098422	0	0	0.00070133	0	0	0	0	0	0	0.00067566	0	0.00104084	0.00070569	0.000857797	0	0.00082007	0.000645751	0.00093138	0.000600861	0.00058786	0.00065303	0	0	0	0	0.000740841	0	0.000962581	0	0.00137373	0.000563631	0	0.00054516	0.00089003	0.00188495	0	0	0.000617501	0.000615722	0.000507871	0.000840903	0.00185691	0.00069734	0	0	0	0.000963939
	Faecalimonas	0	0	0	0	0	0	0	0	0	0	0	0	0	0	0	0	0	0	0	0	0	0	0	0	0	0	0	0	0	0	0	0	0	0	0	0	0	0	0	0	0	0	0	0	0	0	0	0
	Hungatella	0	0	0	0.00054192	0	0	0	0	0	0	0.00053175	0	0	0	0	0	0.00063367	0	0	0	0	0.00046989	0	0	0	0	0	0	0.00051382	0	0.00063015	0	0	0	0.00052301	0.0014199	0	0	0	0	0	0	0.00079713	0.00049174	0	0	0	0.00059644
	Johnsonella	0	0	0	0.00173053	0	0	0	0	0	0	0	0	0	0	0	0	0	0	0	0	0	0	0	0	0	0	0.00174856	0	0	0	0	0	0	0.00160839	0.00163386	0.00545524	0	0	0	0	0	0.00133261	0.00486086	0.001602	0	0	0	0.0016475
	Lachnoanaerobaculum	0	0	0	0.00143478	0	0	0	0	0	0	0.00120675	0.00161973	0.00122691	0	0	0	0.00143804	0	0.00125473	0.0011958	0	0.00146624	0	0	0	0	0.00187649	0	0	0	0	0.00189827	0	0.00211775	0.00241622	0.00908977	0	0	0	0	0.00120942	0.0030381	0.00264114	0.00157428	0	0	0.00178657	0.00235091
	Lachnoclostridium	0	0	0	0	0	0	0	0	0	0	0	0	0	0	0	0	0	0	0	0	0	0	0	0	0	0	0	0	0	0	0.00116546	0	0	0	0	0.00129345	0	0	0	0	0	0	0	0	0	0	0	0
	Lachnospira	0	0	0	0	0	0	0	0.00746761	0	0	0	0	0	0	0	0	0	0	0	0	0	0	0	0	0	0	0	0	0	0	0	0	0	0	0	0	0	0	0	0	0	0	0	0	0	0	0	0
	Lacrimispora	0	0	0	0	0	0	0	0	0	0	0	0	0	0	0	0	0	0	0	0	0	0	0	0	0	0	0	0	0	0	0	0	0	0.00059106	0	0.00176466	0	0	0	0	0	0.000583492	0.00089802	0	0.000681989	0	0	0
	Marvinbryantia	0	0	0	0	0	0	0	0	0	0	0	0	0	0	0	0	0	0	0	0	0	0	0	0	0	0	0	0	0	0	0.00086823	0	0	0	0	0	0	0	0	0	0	0	0	0	0	0	0	0
	Mediterraneibacter	0	0	0	0	0	0	0	0.00624013	0	0	0	0	0	0	0	0	0	0	0	0	0	0	0	0	0	0	0	0	0	0	0	0	0	0	0	0.00131058	0	0	0	0	0	0	0	0	0	0	0	0
	Ruminococcus	0.00182809	0	0	0.00150777	0	0	0	0.00440966	0.0015475	0	0.00175995	0.00115449	0.00179257	0.00130607	0	0	0.00191637	0.0015404	0.00147751	0.00135329	0.00135999	0	0	0	0.00111901	0.00135154	0	0	0.00146308	0	0.00338994	0.00120636	0	0.00140135	0.00166757	0.00438385	0	0.00121002	0.00122819	0	0	0.00175396	0.00124971	0.0014149	0	0	0	0.00164048
	Oribacterium	0	0	0	0	0	0	0	0	0	0	0	0	0	0	0	0	0	0	0	0	0	0	0	0	0	0	0	0	0.00136147	0	0	0	0	0	0	0.0015723	0	0	0	0	0	0	0	0	0	0	0	0
	Roseburia	0.00094834	0	0	0	0	0	0	0	0	0	0.00088517	0	0	0	0	0	0.00099622	0	0	0	0	0	0	0	0	0	0	0	0.00157906	0	0.00129578	0	0	0	0.00090171	0.00179916	0	0	0	0	0	0	0	0	0	0	0	0
	Schaedlerella	0	0	0	0	0	0	0	0	0	0	0	0	0	0	0	0	0	0	0	0	0	0	0	0	0	0	0	0	0	0	0.00056518	0	0	0	0	0	0	0	0	0	0	0	0	0	0	0	0	0
	Shuttleworthia	0.0038284	0	0	0	0	0	0	0	0	0	0.00304697	0	0	0	0	0	0	0	0	0	0	0	0	0	0	0	0	0	0	0	0.00184696	0	0	0	0	0	0	0	0	0	0	0	0	0	0	0	0	0
	Dysosmobacter	0	0	0	0	0	0	0	0	0	0	0	0	0	0	0	0	0	0	0	0	0	0	0	0	0	0	0	0	0	0	0	0	0	0	0	0	0	0	0	0	0	0	0	0	0	0	0	0
	Oscillibacter	0	0	0	0	0	0	0	0	0	0	0	0	0	0	0	0	0	0	0	0	0	0	0	0	0	0	0	0	0.000970041	0	0.00110467	0	0	0	0	0.00122599	0	0	0	0	0	0	0	0	0	0	0	0
	Clostridioides	0	0	0	0	0	0	0	0	0	0	0	0	0	0	0	0	0	0	0	0	0	0	0	0	0	0	0	0	0	0	0	0	0	0	0	0	0	0	0	0	0	0	0	0	0	0	0	0
	Filifactor	0.00854273	0.00237533	0.00558067	0.0203589	0.00971272	0	0.00318903	0.0102798	0.0105839	0.00526416	0.0162817	0.01134	0.0199921	0.0140924	0.00407191	0.00694708	0.0119634	0.0152122	0.00638379	0.0107134	0.00905228	0.0133069	0.00467106	0	0.00661526	0.00727965	0.0103709	0.00525429	0.0130248	0	0.0114516	0.00738337	0.00753759	0.0125922	0.0142343	0.0233516	0.00526737	0.0153526	0.00587419	0.00521192	0.00863457	0.00794455	0	0.0105196	0.0106539	0.0055126	0.00308235	0.0117454
	Peptoanaerobacter	0	0	0	0	0	0	0.00191679	0	0	0	0.00162373	0.00236193	0.00197301	0	0	0.00121183	0.00208506	0	0	0.00259631	0.00182681	0.00371076	0	0	0	0	0	0.00131995	0.00156066	0	0.00175636	0.00191593	0.00146838	0.00228706	0.00216347	0.00485342	0	0	0	0	0.00140286	0.00226972	0.00348324	0.00228838	0.0017107	0	0	0.00512332
	Peptoclostridium	0	0	0	0	0	0	0	0	0	0	0	0	0	0	0	0	0	0	0	0	0	0	0	0	0	0	0	0	0	0	0	0	0	0	0	0.00169704	0	0	0	0	0	0	0	0	0	0	0	0
	Peptostreptococcus	0	0	0	0.00194283	0	0	0	0	0	0	0.00419718	0	0.00178406	0	0	0.00166248	0.0021014	0.00444692	0	0.00801195	0.00640711	0.00189518	0	0	0	0	0	0.00205472	0.00255062	0	0.0051539	0.00334788	0	0	0.00465282	0.0119262	0	0.00202441	0	0	0	0.00153747	0	0.0046587	0.00571179	0	0	0.0017219
	Agathobaculum	0.00159001	0	0	0	0	0	0	0	0	0	0	0	0	0	0	0	0	0	0	0	0	0	0	0	0	0	0	0	0	0	0	0	0	0	0	0.00146583	0	0	0	0	0	0	0	0	0	0	0	0
	Anaerotruncus	0.00248583	0	0	0.00184226	0	0	0	0	0	0	0.00130155	0	0.00177054	0.00107875	0	0	0.00135505	0.00186189	0	0	0	0	0	0	0.00101442	0	0	0	0.00117029	0	0.00263407	0	0	0	0	0.00213346	0	0	0.00160404	0	0	0	0	0	0	0	0	0
	Butyricicoccus	0	0	0	0	0	0	0	0	0	0	0	0	0	0	0	0	0	0	0	0	0	0	0	0	0	0	0.00114684	0	0	0	0	0	0	0	0	0.00197799	0	0	0	0	0	0	0	0	0	0	0	0
	Faecalibacterium	0.00128906	0	0	0	0	0	0.00167318	0.0212832	0	0	0.00114303	0	0	0	0	0	0	0	0	0	0	0	0	0	0	0	0	0	0	0	0.00119519	0	0	0	0	0.00122998	0	0	0	0	0	0	0	0	0	0	0	0
	Flavonifractor	0	0	0	0.00085164	0	0	0	0.00121739	0	0	0	0	0	0	0	0	0.00093726	0.000825361	0	0	0	0	0	0	0	0	0	0	0.00164421	0	0.00098687	0	0	0	0.00087028	0.00137529	0	0	0	0	0	0	0	0	0	0	0	0
	Intestinimonas	0.00214915	0	0	0.00113891	0	0	0	0	0	0	0.00156691	0	0.00173694	0.00103501	0	0	0.00140182	0.00106853	0.00185137	0	0	0	0	0	0.0011511	0	0	0	0.00236084	0	0.00191886	0	0	0	0.00163636	0.00358654	0	0	0.0015989	0	0	0	0	0	0	0	0	0
	Provencibacterium	0	0	0	0	0	0	0	0	0	0	0	0	0	0	0	0	0	0	0	0	0	0	0	0	0	0	0	0	0	0	0	0	0	0	0	0	0	0	0	0	0	0	0	0	0	0	0	0
	Pseudoflavonifractor	0	0	0	0	0	0	0	0	0	0	0	0	0	0	0	0	0	0	0	0	0	0	0	0	0	0	0	0	0	0	0	0	0	0	0	0.00124741	0	0	0	0	0	0	0	0	0	0	0	0
	Ruthenibacterium	0	0	0	0	0	0	0	0.00085	0	0	0	0	0.000926541	0	0	0	0	0.000899311	0	0	0	0	0	0	0	0	0	0	0	0	0.00118017	0	0	0	0	0	0	0	0	0	0	0	0	0	0	0	0	0
	Anaerorhabdus	0	0	0	0	0	0	0	0	0	0	0	0	0	0	0	0	0	0	0	0	0	0	0	0	0	0	0	0.00283445	0	0	0	0	0	0.00186094	0	0	0	0	0	0	0	0	0	0	0	0	0	0
	Eggerthia	0	0	0	0	0	0	0	0	0	0	0	0	0	0	0	0	0	0	0	0	0	0	0	0	0	0	0	0	0	0	0	0	0	0	0	0	0	0	0	0	0	0	0	0	0	0	0	0
	Holdemania	0	0	0	0	0	0	0	0	0	0	0	0	0	0	0	0	0	0	0	0	0	0	0	0	0	0	0	0	0	0	0.00100104	0	0	0	0	0	0	0	0	0	0	0	0	0	0	0	0	0
	Lactimicrobium	0	0	0	0	0	0	0	0	0	0	0	0	0	0	0	0	0	0	0	0	0	0	0	0	0	0	0	0	0	0	0.00159964	0	0	0	0	0	0	0	0	0	0	0	0	0	0	0	0	0
	Solobacterium	0	0	0	0	0	0	0	0	0	0	0	0	0	0	0	0	0	0	0	0	0	0	0	0	0	0	0	0	0	0	0	0	0	0	0	0	0	0	0	0	0	0	0	0	0.00471906	0	0	0
	Turicibacter	0	0	0	0	0	0	0	0	0	0	0	0	0	0	0	0	0	0	0	0	0	0	0	0	0	0	0	0	0	0	0	0	0	0	0	0	0	0	0	0	0	0	0	0	0	0	0	0
	Alkaliphilus	0	0	0	0	0	0	0	0	0	0	0	0	0	0	0	0	0	0	0	0	0	0	0	0	0	0	0	0	0	0	0	0	0	0	0	0.00115912	0	0	0	0	0	0	0	0	0	0	0	0
	Geosporobacter	0	0	0	0	0	0	0	0	0	0	0	0	0	0	0	0	0	0	0	0	0	0	0	0	0	0	0	0	0	0	0	0	0	0	0	0.00116889	0	0	0	0	0	0	0	0	0	0	0	0
	Aminipila	0	0	0	0	0	0	0	0	0	0	0	0	0.00107459	0	0	0	0	0	0	0	0	0.00128421	0	0	0	0	0	0	0	0	0.00117883	0	0	0	0	0.00143219	0	0	0	0	0	0	0	0	0	0	0	0
	Neobittarella	0	0	0	0	0	0	0	0	0	0	0	0	0	0	0	0	0	0	0	0	0	0	0	0	0	0	0	0	0	0	0	0	0	0	0	0	0	0	0	0	0	0	0	0	0	0	0	0
	Petroclostridium	0	0	0	0	0	0	0	0.00325609	0	0	0	0	0	0	0	0	0	0	0	0	0	0	0	0	0	0	0	0	0	0	0	0	0	0	0	0	0	0	0	0	0	0	0	0	0	0	0	0
	Pygmaiobacter	0	0	0	0	0	0	0	0	0	0	0	0	0	0	0	0	0	0	0	0	0	0	0	0	0	0	0	0	0	0	0	0	0	0	0	0	0	0	0	0	0	0	0	0	0	0	0	0
	Sporobacter	0	0	0	0	0	0	0	0	0	0	0	0	0	0	0	0	0	0	0	0	0	0	0	0	0	0	0	0	0	0	0	0	0	0	0	0	0	0	0	0	0	0	0	0	0	0	0	0
	Abiotrophia	0	0	0	0	0	0	0	0	0	0	0	0	0	0	0	0	0	0	0	0	0	0	0	0	0	0	0	0	0	0	0	0	0	0	0	0	0	0	0	0	0	0	0	0	0	0	0	0
	Globicatella	0	0	0	0	0	0	0	0	0	0	0	0	0	0	0	0	0	0	0	0	0	0	0	0	0	0	0	0	0	0	0	0	0	0	0	0	0	0	0	0	0	0	0	0	0	0	0	0
	Granulicatella	0	0	0	0	0	0	0	0	0	0	0	0	0	0	0	0	0	0	0	0	0	0	0	0	0	0	0	0	0	0	0	0	0	0	0	0	0	0	0	0	0.00179432	0	0	0	0	0	0	0
	Enterococcus	0	0	0	0	0	0	0	0	0	0	0	0	0	0	0	0	0	0	0	0.00134727	0	0	0	0	0	0	0	0	0	0	0	0	0	0	0	0	0	0	0	0	0	0	0	0	0	0	0	0
	Lactiplantibacillus	0	0	0	0	0	0	0	0	0	0	0	0	0	0	0	0	0	0	0	0	0	0	0	0	0	0	0	0	0	0	0	0	0	0	0	0	0	0	0	0	0	0	0	0	0	0	0	0
	Lactobacillus	0.00207166	0	0	0	0	0	0	0	0	0	0.00198075	0	0	0	0	0	0.00243231	0	0	0.00170465	0	0	0	0	0.00176892	0	0	0	0	0	0.00167027	0	0	0	0	0.00216452	0	0	0	0	0	0	0	0	0	0	0	0
	Pediococcus	0	0	0	0	0	0	0	0	0	0	0	0	0	0	0	0	0	0	0	0	0	0	0	0	0	0	0	0	0	0	0	0	0	0	0	0	0	0	0	0	0	0	0	0	0	0	0	0
	Weissella	0	0	0	0	0	0	0	0	0	0	0	0	0	0	0	0	0	0	0	0	0	0	0	0	0	0	0	0	0	0	0	0	0	0	0	0	0	0	0	0	0	0	0	0	0	0	0	0
	Lactococcus	0	0	0	0	0	0	0	0	0	0	0	0	0	0	0	0	0	0	0	0	0	0	0	0	0	0	0	0	0	0	0	0	0	0	0	0	0	0	0	0	0	0	0	0	0	0	0	0
	Streptococcus	0.00350243	0.00543876	0.00314658	0.00214911	0.00187792	0.0246904	0.00277004	0.00227892	0.00223503	0.00191384	0.0055212	0.00679339	0.00478421	0.0045412	0.00422473	0.00233924	0.0090813	0.00329801	0.00285406	0.00372633	0.00349024	0.00606067	0	0	0.0038908	0.00268532	0.00536726	0.00231205	0.00384742	0	0.00312712	0.0108689	0.00313152	0.00386318	0.00351526	0.0110136	0	0.0029664	0.00313302	0.00237594	0.00293965	0.00820691	0.00341413	0.0060118	0	0.00195108	0.00231492	0.00876682
	Acidaminococcus	0	0	0	0	0	0	0	0	0	0	0	0	0	0	0	0	0	0	0	0	0	0	0	0	0	0	0	0	0	0	0.00178854	0	0	0	0	0	0	0	0	0	0	0	0	0	0	0	0	0
	Phascolarctobacterium	0.00807494	0	0	0	0	0	0	0	0.00206744	0	0	0	0	0	0	0	0	0	0	0	0	0	0	0	0	0.00540894	0	0	0	0	0.00541607	0	0	0	0.0039601	0	0	0	0	0	0.00164897	0.00152767	0	0	0	0.00508418	0	0
	Dialister	0	0	0	0	0	0	0	0	0	0	0	0	0	0	0	0	0	0	0	0	0	0	0	0	0	0	0	0	0	0	0	0	0	0	0	0	0	0	0	0	0	0	0	0	0.00246788	0	0	0
	Megasphaera	0	0	0	0	0	0	0	0	0	0	0	0	0	0	0	0	0	0	0	0	0	0	0	0	0	0	0	0	0	0	0	0	0	0	0	0	0	0	0	0	0	0	0	0	0	0	0	0
	Mitsuokella	0	0	0	0	0	0	0	0	0	0	0	0	0	0	0	0	0	0	0	0	0	0	0	0	0	0	0	0	0.0013882	0	0	0	0	0	0	0	0	0	0	0	0	0	0	0	0	0	0	0
	Selenomonas	0.00208491	0	0.0014544	0	0	0	0	0	0	0	0.00195227	0	0.00201634	0	0	0	0	0.00156054	0	0	0	0	0	0	0	0	0	0	0.00351786	0	0.00237127	0	0	0	0	0.00277039	0	0	0.00186133	0	0	0	0	0	0.00149589	0	0	0
	Veillonella	0	0	0	0	0	0	0	0	0	0	0	0	0	0	0	0	0	0	0	0	0	0	0	0	0	0	0	0	0	0	0	0	0	0	0	0	0	0	0	0	0	0	0	0	0	0	0	0
	Helcococcus	0	0	0	0	0	0	0	0	0	0	0.0032846	0	0	0.00380003	0	0	0	0.00582765	0.00268677	0.00502879	0.00247308	0.00302342	0	0	0	0	0	0	0	0	0.0121821	0	0.00259439	0.00484174	0.00325429	0	0	0.00212939	0	0	0	0	0	0.0113	0	0	0	0
	Bacteroides	0.0229969	0.00648353	0.00823738	0.0257557	0.0334882	0.00175714	0.00382696	0.00921884	0.00566593	0.0242811	0.0177056	0.0139404	0.0129604	0.0367572	0.001819	0.0172099	0.0104711	0.0169186	0.00595251	0.0147913	0.00731138	0.00566972	0.00252688	0.00349347	0.0238589	0.0143434	0.0123433	0.0178427	0.0115702	0.00211461	0.0282626	0.0492136	0.00447588	0.0117707	0.00590021	0.0141916	0.029124	0.0091572	0.0248726	0.00801383	0.00468401	0.011401	0.00338157	0.00671405	0.0986368	0.00419121	0	0.00578128
	Mediterranea	0.00101374	0	0	0	0	0	0	0	0	0	0	0	0	0	0	0	0	0	0	0	0	0	0	0	0	0	0	0	0	0	0.00093992	0.000991653	0	0	0	0	0	0	0	0	0	0	0	0	0	0	0	0
	Phocaeicola	0.00440995	0.000845142	0.00078915	0.00166596	0.00191971	0	0.00138943	0.00546024	0.00144887	0	0.00182744	0.00246472	0.00250497	0.0025039	0	0.00145459	0.00233251	0.0028892	0.00080512	0.0017117	0	0.0018817	0	0	0.00130962	0.0019207	0.00277868	0.0026133	0.00161157	0	0.00307675	0.00472992	0.00116042	0.00262408	0.00141441	0.00231455	0.00194471	0.00190558	0.00236667	0.00117607	0.0014745	0.0037998	0.00090541	0.00239117	0	0.00142023	0	0.00187421
	Barnesiella	0.00158493	0	0	0	0	0	0	0	0	0	0	0	0	0	0	0	0	0	0	0	0	0	0	0	0	0	0	0	0	0	0	0	0	0	0	0	0	0	0	0	0	0	0	0	0	0	0	0
	Dysgonomonas	0.00156617	0	0	0	0	0	0	0.00085892	0.000864811	0	0.00085706	0.0020999	0.000861841	0.0010344	0	0	0.00133971	0.00149263	0.00120019	0.0012703	0	0.00153399	0	0	0.000862821	0.00150527	0.00109162	0.00153604	0.00117973	0.000828219	0.00199149	0.00220486	0.00081927	0.0016808	0	0.00154974	0.00072822	0.00128412	0.0011842	0.000819592	0.000890782	0.0020487	0	0.00150704	0	0.000831719	0	0.00103066
	Petrimonas	0.00940916	0.00187059	0.00293261	0.0012883	0.0066502	0.00317791	0.00617811	0.00151316	0.00423034	0	0.00197205	0.00170889	0.0033738	0.00406395	0.0021924	0	0.00439375	0.00249368	0.00470495	0.00289078	0	0.00366539	0.00158166	0.00212288	0.00427602	0.00576404	0.00266508	0	0.0145173	0.00357741	0.00588209	0.00245987	0.00453087	0.00235233	0.00196495	0.00653696	0	0.00236517	0.00444892	0.00456955	0.00271758	0.00230603	0.00295624	0.00200402	0	0.0038178	0	0.00246271
	Proteiniphilum	0.00441264	0.00149167	0.00246996	0.00207969	0.00352479	0.00206476	0.00286567	0.0012598	0.00330024	0	0.00166093	0.00232736	0.00677174	0.00266218	0.00197686	0	0.00354198	0.00295503	0.00320788	0.00198835	0	0.00260201	0.0010088	0.00164085	0.00319948	0.00403909	0.00171928	0.000832259	0.00403608	0.00275659	0.00400781	0.00164764	0.00341718	0.00222283	0.0015147	0.00556932	0	0.00219393	0.00358911	0.00376779	0.00166461	0.00224889	0.00213074	0.00196478	0	0.00303931	0	0.00212131
	Butyricimonas	0.00258818	0	0	0	0	0	0	0.00084202	0	0	0.00109013	0	0.00318184	0.00116854	0	0	0.00130572	0.000976071	0	0	0	0	0	0	0	0.00076739	0.00132969	0.00117462	0.00165256	0	0	0.000937702	0	0	0.00075579	0.00245814	0	0	0.00255304	0	0	0	0	0	0	0	0	0
	Odoribacter	0.00099185	0	0	0	0	0	0	0	0	0	0	0	0.0014041	0	0	0	0	0	0	0	0	0	0	0	0	0	0	0	0.00112916	0	0	0	0	0	0	0.00140206	0	0	0.00106372	0	0	0	0	0	0	0	0	0
	Sanguibacteroides	0	0	0	0	0	0	0	0	0	0	0	0	0.00153467	0	0	0	0	0	0	0	0	0	0	0	0	0	0	0	0.00101867	0	0	0	0	0	0	0	0	0	0	0	0	0	0	0	0	0	0	0
	Duncaniella	0	0	0	0	0	0	0	0	0	0	0	0	0	0	0	0	0	0	0	0	0	0	0	0	0	0	0.000978451	0	0	0	0.00128298	0.000981782	0	0	0	0	0	0	0	0	0	0	0	0	0	0	0	0
	Muribaculum	0	0	0	0	0	0	0	0	0	0	0	0	0	0	0	0	0	0	0	0	0	0	0	0	0	0	0	0	0	0	0	0	0	0	0	0	0	0	0	0	0	0	0	0	0	0	0	0
	Paramuribaculum	0	0	0	0	0	0	0	0	0	0	0	0	0	0	0	0	0	0	0	0	0	0	0	0	0	0	0	0	0	0	0	0	0	0	0	0	0	0	0	0	0	0	0	0	0	0	0	0
	Lascolabacillus	0	0	0	0	0	0	0	0	0	0	0	0	0	0	0	0	0	0	0	0	0	0	0	0	0	0	0	0	0	0	0	0	0	0	0	0	0	0	0	0	0	0	0	0	0	0	0	0
	Porphyromonas	0.354574	0.29881	0.283808	0.402486	0.213691	0	0.155847	0.450942	0.222467	0.520724	0.378564	0.413058	0.353142	0.477797	0.0540593	0.788572	0.292394	0.459389	0.177504	0.394514	0.295476	0.524111	0.0912391	0.00238861	0.420197	0.404074	0.43435	0.791341	0.516053	0.105341	0.374694	0.607656	0.412596	0.560271	0.574869	0.177606	0.512402	0.448349	0.124527	0.373031	0.649689	0.485898	0.090106	0.563926	0.478369	0.272712	0	0.328186
	Alloprevotella	0.00247424	0	0	0	0	0	0	0	0	0	0.00142608	0.00241896	0.00183773	0.0022342	0	0.00461412	0.00158865	0.00205491	0	0	0	0	0	0	0	0	0.00213225	0.00558049	0	0	0	0.00187688	0	0.0019915	0	0	0.00187089	0	0.00194757	0	0	0.00207717	0	0	0	0	0	0.00186184
	Paraprevotella	0.0014935	0	0	0	0	0	0	0.00088982	0	0	0	0	0	0.00104015	0	0.000778759	0	0	0	0	0	0	0	0	0	0	0	0.00105162	0	0	0	0.00279566	0	0	0	0	0	0	0	0	0	0	0	0	0	0	0	0
	Prevotella	0.0458996	0.00373042	0.0229855	0.00771469	0.012538	0	0.00380453	0.0276266	0.00950154	0.00238215	0.0303326	0.0111326	0.0368245	0.0253941	0.00174064	0.0122126	0.00992298	0.146635	0.00296795	0.00752642	0.00208757	0.00444985	0.00591075	0	0.00574942	0.0153901	0.0114091	0.0161715	0.00676343	0.00161709	0.0132979	0.0254163	0.00339347	0.0116157	0.00695073	0.025736	0.00653803	0.0200716	0.0113968	0.00280736	0.00553371	0.0155218	0.00312611	0.00651557	0.0713553	0.00424834	0	0.00643521
	Prevotellamassilia	0	0	0	0	0	0	0	0	0	0	0	0.00203048	0	0.00102092	0	0.00475675	0.00182003	0.00104319	0	0	0	0	0	0	0	0	0.00170509	0.00510392	0	0	0	0.00112325	0	0.0015404	0	0	0.00228669	0.0010984	0.00126311	0	0	0.00132515	0	0	0	0.00103906	0	0.00180326
	Draconibacterium	0	0	0	0	0	0	0	0	0	0	0	0	0	0	0	0	0	0	0	0	0	0	0	0	0	0	0	0	0	0	0	0	0	0	0	0	0	0	0	0	0	0	0	0	0	0	0	0
	Alistipes	0.00774204	0	0	0.00135449	0.00213845	0	0.00127701	0.00301486	0.00218151	0	0.00191388	0.00219392	0.00425418	0.00289414	0	0.00118935	0.00265119	0.00416732	0	0.00185001	0	0	0	0	0.00104714	0.00293419	0.00180406	0.00191007	0.0021648	0	0.00993356	0.00261371	0	0.00157361	0.00204612	0.001824	0	0.00166559	0.00523619	0	0.00104246	0.00197512	0	0.00103059	0	0.00103278	0	0.00104388
	Millionella	0.00137688	0	0	0	0	0	0	0	0	0	0	0	0	0	0	0	0	0	0	0	0	0	0	0	0	0	0	0	0	0	0	0	0	0	0	0	0	0	0	0	0	0	0	0	0	0	0	0
	Parabacteroides	0.00579716	0.00163261	0.00163258	0.00264235	0.00167684	0	0.00178854	0.0029028	0.00244771	0.00122854	0.00224557	0.00404643	0.00579838	0.003357	0	0.000950159	0.00338078	0.00385793	0.00223768	0.00352307	0.00136823	0.00197984	0.00081066	0	0.00238322	0.00460551	0.00319574	0.00382686	0.00301649	0.00108601	0.00608224	0.00613513	0.00244395	0.00401121	0.00194826	0.00355825	0.00137201	0.00340882	0.00285769	0.00167105	0.00250814	0.00435811	0.00137896	0.00354067	0	0.00224792	0	0.00219612
	Tannerella	0.0638951	0.119506	0.0373675	0.119059	0.0208025	0.0235603	0.016651	0.0305695	0.0498041	0.124141	0.049282	0.0293139	0.0474733	0.0449778	0.0426723	0.0298716	0.0208186	0.0249724	0.0288605	0.0290645	0.0662255	0.0587822	0.0278951	0.0267231	0.0382488	0.0288631	0.0452662	0.0280125	0.0385969	0.029863	0.0491626	0.0276957	0.031059	0.0359773	0.0713379	0.147393	0.0265718	0.0327633	0.0345403	0.0731082	0.0341342	0.029016	0.067753	0.0442948	0.0133089	0.0321425	0.0123353	0.0319874
	Chitinophaga	0.00098205	0	0	0	0	0	0	0	0	0	0	0	0	0	0	0	0	0	0	0	0	0	0	0	0	0	0	0	0	0	0	0	0	0	0	0	0	0	0	0	0	0	0	0	0	0	0	0
	Prosthecochloris	0	0	0	0	0	0	0	0	0	0	0	0	0	0	0	0	0	0	0	0	0	0	0	0	0	0	0	0	0	0	0	0	0	0	0	0	0	0	0	0	0	0	0	0	0	0	0	0
	Hymenobacter	0.00170607	0	0	0	0	0	0	0	0	0	0	0	0	0	0	0	0	0	0	0	0	0	0	0	0	0	0	0	0	0	0.00076695	0	0	0	0	0	0	0	0.000741771	0	0	0	0	0	0	0	0	0
	Pontibacter	0	0	0	0	0	0	0	0	0	0	0	0	0	0	0	0	0	0	0	0	0	0	0	0	0	0	0	0	0	0	0	0	0	0	0	0	0	0	0	0	0	0	0	0	0	0	0	0
	Dyadobacter	0	0	0	0	0	0	0	0	0	0	0	0	0	0	0	0	0	0	0	0	0	0	0	0	0	0	0	0	0	0	0	0	0	0	0	0	0	0	0	0	0	0	0	0	0	0	0	0
	Aquimarina	0	0	0	0	0	0	0	0	0	0	0	0	0	0	0	0	0	0	0	0	0	0	0	0	0	0	0	0	0	0	0	0	0	0	0	0	0	0	0	0	0	0	0	0	0	0	0	0
	Capnocytophaga	0.00185229	0.0057317	0	0.0467047	0.00693584	0.117708	0.16579	0	0	0	0.00183956	0.0264232	0.0111945	0.00250321	0.0391574	0	0.0141469	0	0.00909557	0.00325654	0.00509695	0.00882826	0.00396745	0.0133834	0.0034911	0.00334625	0.0158234	0	0	0.0291024	0.00247306	0.00527467	0.0220543	0.00594706	0.00180009	0.00785224	0.0176012	0.00863463	0.00222061	0.00550806	0.0128703	0.0267949	0.0170233	0.00891563	0.00209136	0.0185298	0.166158	0.0460644
	Cellulophaga	0	0	0	0	0	0	0	0	0	0	0	0	0	0	0	0	0	0	0	0	0	0	0	0	0	0	0	0	0	0	0	0	0	0	0	0	0	0	0	0	0	0	0	0	0	0	0	0
	Flavobacterium	0.00221913	0	0	0	0.00132205	0.00300118	0.00251905	0.00118722	0.00106096	0	0.00094452	0.00110678	0.000949791	0.00164416	0	0	0.00191065	0.00111	0	0.00108883	0	0	0	0	0.0010213	0.00131859	0.00162145	0	0.000845071	0.00238715	0.00128024	0	0	0	0	0.00104564	0.00219639	0.00109085	0.00223271	0	0	0.00100759	0	0	0	0	0.00200283	0
	Lutibacter	0	0	0	0	0	0	0	0	0	0	0	0	0	0	0	0	0	0	0	0	0	0	0	0	0	0	0	0	0	0	0	0	0	0	0	0	0	0	0	0	0	0	0	0	0	0	0	0
	Myroides	0	0	0	0	0	0	0	0	0	0	0	0	0	0	0	0	0	0	0	0	0	0	0	0	0	0	0	0	0	0	0	0	0	0	0	0	0	0	0	0	0	0	0	0	0	0	0	0
	Polaribacter	0	0	0	0	0	0	0	0	0	0	0	0	0	0	0	0	0	0	0	0	0	0	0	0	0	0	0	0	0	0	0	0	0	0	0	0	0	0	0	0	0	0	0	0	0	0	0	0
	Tenacibaculum	0	0	0	0	0	0	0	0	0	0	0	0	0	0	0	0	0	0	0	0	0	0	0	0	0	0	0	0	0	0	0	0	0	0	0	0	0	0	0	0	0	0	0	0	0	0	0	0
	Winogradskyella	0	0	0	0	0	0	0	0	0	0	0	0	0	0	0	0	0	0	0	0	0	0	0	0	0	0	0	0	0	0	0	0	0	0	0	0	0	0	0	0	0	0	0	0	0	0	0	0
	Bergeyella	0.00188349	0	0	0	0.0107135	0.26553	0.146067	0	0	0	0.00929461	0.00172653	0.0107722	0.00979268	0.0189249	0.00113869	0.0139412	0	0.0100897	0.00243543	0.00824478	0	0.00378703	0	0	0.010807	0.00408231	0	0.00140332	0.00746183	0	0.00507341	0.00563446	0	0	0	0.0159746	0.0361557	0	0	0	0.0014563	0.0440205	0	0	0.00326449	0.00191492	0
	Chryseobacterium	0.00152686	0	0	0	0.00104194	0.00159782	0.00096864	0.00084295	0	0	0	0	0	0.0007816	0	0	0	0	0	0	0	0	0	0	0	0	0	0	0.000853871	0	0.00108678	0.000771102	0	0	0	0	0.00072324	0.00080219	0	0	0	0	0	0	0	0	0.00132868	0
	Cloacibacterium	0	0	0	0	0	0	0	0	0	0	0	0	0	0	0	0	0	0	0	0	0	0	0	0	0	0	0	0	0	0	0	0	0	0	0	0	0	0	0	0	0	0	0	0	0	0	0	0
	Elizabethkingia	0	0	0	0	0	0	0	0	0	0	0	0	0	0	0	0	0	0	0	0	0	0	0	0	0	0	0	0	0	0	0	0	0	0	0	0	0	0	0	0	0	0	0	0	0	0	0	0
	Riemerella	0	0	0	0	0	0	0	0	0	0	0	0	0	0	0	0	0	0	0	0	0	0	0	0	0	0	0	0	0	0	0	0	0	0	0	0	0	0	0	0	0	0	0	0	0	0	0	0
	Mucilaginibacter	0.00077621	0	0	0	0	0	0	0	0	0	0	0	0	0	0	0	0	0	0	0	0	0	0	0	0	0	0	0	0	0	0	0	0	0	0	0	0	0	0	0	0	0	0	0	0	0	0	0
	Pedobacter	0.00077935	0	0	0	0	0	0	0	0	0	0	0	0	0	0	0	0	0	0	0	0	0	0	0	0	0	0	0	0	0	0	0	0	0	0	0	0	0	0	0	0	0	0	0	0	0	0	0
	Sphingobacterium	0.00084282	0	0	0	0	0	0	0	0	0	0	0	0	0	0	0	0	0	0	0	0	0	0	0	0	0	0	0	0	0	0	0	0	0	0	0	0	0	0	0	0	0	0	0	0	0	0	0
	Imtechella	0	0	0	0	0	0	0	0	0	0	0	0	0	0	0	0	0	0	0	0	0	0	0	0	0	0	0	0	0	0	0	0	0	0	0	0	0	0	0	0	0	0	0	0	0	0	0	0
	Leeuwenhoekiella	0	0	0	0	0	0	0	0	0	0	0	0	0	0	0	0	0	0	0	0	0	0	0	0	0	0	0	0	0	0	0	0	0	0	0	0	0	0	0	0	0	0	0	0	0	0	0	0
	Lentimicrobium	0.00308178	0	0	0	0.000849791	0	0	0	0	0	0	0	0	0.00080242	0	0	0	0.000907391	0	0	0	0	0	0	0	0	0	0	0	0	0	0	0	0	0	0	0	0	0.00140371	0	0	0	0	0	0	0	0	0
	Mangrovibacterium	0	0	0	0	0	0	0	0	0	0	0	0	0	0	0	0	0	0	0	0	0	0	0	0	0	0	0	0	0	0	0	0	0	0	0	0	0	0	0	0	0	0	0	0	0	0	0	0
	Maribacter	0	0	0	0	0	0	0	0	0	0	0	0	0	0	0	0	0	0	0	0	0	0	0	0	0	0	0	0	0	0	0	0	0	0	0	0	0	0	0	0	0	0	0	0	0	0	0	0
	Paludibacter	0.00210906	0	0	0	0	0	0.00122272	0	0	0	0	0	0.001241	0.00103373	0	0	0.00209525	0.00148122	0.00249295	0	0.00112648	0.00195979	0	0	0.00102342	0.00130605	0.00120453	0	0	0.00115491	0.00180506	0.00125392	0	0	0	0.00382222	0	0.00135789	0.00189667	0	0	0	0	0.00101358	0	0	0	0.00118895
	Salinivirga	0	0	0	0	0	0	0	0	0	0	0	0	0	0	0	0	0	0	0	0	0	0	0	0	0	0	0	0	0	0	0	0	0	0	0	0	0	0	0.00184352	0	0	0	0	0	0	0	0	0
	Soonwooa	0	0	0	0	0	0	0	0	0	0	0	0	0	0	0	0	0	0	0	0	0	0	0	0	0	0	0	0	0	0	0	0	0	0	0	0	0	0	0	0	0	0	0	0	0	0	0	0
	Sunxiuqinia	0	0	0	0	0	0	0	0	0	0	0	0	0	0	0	0	0	0	0	0	0	0	0	0	0	0	0	0	0	0	0	0	0	0	0	0	0	0	0	0	0	0	0	0	0	0	0	0
	Tenuifilum	0	0	0	0	0	0	0	0	0	0	0	0	0	0	0	0	0	0	0	0	0	0	0	0	0	0	0	0	0	0	0	0	0	0	0	0	0	0	0.00126906	0	0	0	0	0	0	0	0	0
	Arcobacter	0	0	0	0	0	0	0	0	0	0	0	0	0	0	0	0	0	0	0	0	0	0	0	0	0	0	0	0	0.00179403	0	0	0	0	0	0	0	0	0.00216129	0	0	0	0	0	0	0	0	0	0
	Campylobacter	0.0117509	0.0118107	0.00762709	0.00840345	0.00893401	0	0.0088327	0.0105929	0.00679598	0.00766801	0.00536768	0.0192593	0.00939634	0.00682945	0	0.00531392	0.0133933	0.00687124	0.0121078	0.0171005	0.0137983	0.009111	0.0114569	0.00357288	0.0132228	0.0113721	0.0191128	0.0180628	0.00664966	0.0102834	0.00340159	0.00880586	0.00839617	0.0129907	0.0072816	0.0703958	0.0219085	0.0173412	0.0147483	0.00214106	0.0189508	0.010628	0.0170684	0.0158476	0.0154233	0.00549559	0.0123227	0.00996245
	Helicobacter	0	0	0	0	0	0	0	0	0	0	0	0	0	0	0	0	0	0	0	0	0	0	0	0	0	0	0	0	0.00299564	0	0	0	0	0	0	0	0	0	0	0	0	0	0	0	0	0	0	0
	Wolinella	0	0.0028898	0	0	0	0	0	0	0	0	0	0	0.00446909	0	0	0	0	0	0	0	0	0	0	0	0	0	0.00588165	0	0.0085281	0	0	0	0	0	0	0	0.0168811	0	0.0257845	0	0	0	0	0	0	0	0	0
	Chlorobaculum	0	0	0	0	0	0	0	0	0	0	0	0	0	0	0	0	0	0	0	0	0	0	0	0	0	0	0	0	0	0	0	0	0	0	0	0	0	0	0	0	0	0	0	0	0	0	0	0
	Chlorobium	0	0	0	0	0	0	0	0	0	0	0	0	0	0	0	0	0	0	0	0	0	0	0	0	0	0	0	0	0	0	0	0	0	0	0	0	0	0	0	0	0	0	0	0	0	0	0	0
	Pelodictyon	0	0	0	0	0	0	0	0	0	0	0	0	0	0	0	0	0	0	0	0	0	0	0	0	0	0	0	0	0	0	0	0	0	0	0	0	0	0	0	0	0	0	0	0	0	0	0	0
	Bellilinea	0.00174166	0	0	0	0	0	0	0	0	0	0.00131271	0	0	0	0	0	0	0	0	0	0	0	0	0	0	0	0	0	0	0	0.00154755	0	0	0	0	0	0	0	0	0	0	0	0	0	0	0	0	0
	Leptolinea	0.00140152	0	0	0	0	0	0	0	0	0	0	0	0	0	0	0	0	0	0	0	0	0	0	0	0	0	0	0	0	0	0.00133279	0	0	0	0	0	0	0	0	0	0	0	0	0	0	0	0	0
	Levilinea	0.00278224	0	0	0	0	0	0.00102672	0	0	0	0.00163914	0	0.00146864	0	0	0	0.00116268	0.0012149	0.00094859	0	0	0	0	0	0	0	0	0	0.000994581	0	0.00314803	0	0	0	0	0	0	0	0	0.000779042	0	0	0	0	0	0	0	0
	Pelolinea	0.00112929	0	0	0	0	0	0	0	0	0	0	0	0	0	0	0	0	0	0	0	0	0	0	0	0	0	0	0	0	0	0.00132627	0	0	0	0	0	0	0	0	0	0	0	0	0	0	0	0	0
	Anaerolinea	0.00175376	0	0	0	0	0	0	0	0	0	0.00142703	0	0.00141621	0	0	0	0	0.0010771	0	0	0	0	0	0	0	0	0	0	0.00101991	0	0.00267822	0	0	0	0	0	0	0	0	0	0	0	0	0	0	0	0	0
	Flexilinea	0.0191919	0.00153835	0.00280037	0.00295591	0.00121419	0.00197109	0.00232303	0.00233911	0.00278695	0	0.0178713	0.00238719	0.0129918	0.00377507	0.00516232	0	0.00907299	0.0095803	0.00920551	0.00359694	0.00452057	0.00293886	0.00183754	0	0.00398235	0.00629922	0.00210165	0	0.0078359	0	0.023096	0	0.00292563	0.00145817	0.00268036	0.00504176	0	0.00397695	0.00583039	0.00512365	0.000865362	0.00156373	0	0.0033325	0	0.0052475	0	0.00112615
	Herpetosiphon	0	0	0	0	0	0	0	0	0	0	0	0	0	0	0	0	0	0	0	0	0	0	0	0	0	0	0	0	0	0	0	0	0	0	0	0	0	0	0	0	0	0	0	0	0	0	0	0
	Longilinea	0.00174643	0	0	0	0	0	0.00108749	0	0	0	0.00171537	0	0.00190845	0	0.000950617	0	0.00115667	0.00134798	0.00153886	0	0	0	0	0	0.000767501	0.000926989	0	0	0.00112155	0	0.00337692	0	0	0	0	0	0	0	0.000928061	0	0	0	0	0	0	0.000810419	0	0
	Ornatilinea	0.00188111	0	0	0	0	0	0.00099895	0	0	0	0.0010415	0	0.000902471	0	0	0	0.00096962	0.000758991	0.00111521	0	0	0	0	0	0	0	0	0	0	0	0.00266584	0	0	0	0	0	0	0	0	0	0	0	0	0	0	0	0	0
	Meiothermus	0	0	0	0	0	0	0	0	0	0	0	0	0	0	0	0	0	0	0	0	0	0	0	0	0	0	0	0	0	0	0	0	0	0	0	0	0	0	0	0	0	0	0	0	0	0	0	0
	Endomicrobium	0.0165105	0	0.00416434	0	0	0	0	0	0	0	0.00292805	0	0	0	0	0	0	0	0	0	0	0.0147011	0	0	0.00696732	0	0.00225532	0	0.00428685	0	0	0	0	0.00241621	0	0	0	0	0.00458627	0	0.00342362	0	0	0	0	0	0	0
	Methanimicrococcus	0.00647941	0	0	0	0	0	0	0	0	0	0.0120456	0	0	0	0	0	0	0	0	0	0	0	0	0	0	0	0	0	0	0	0.010496	0	0	0	0	0	0	0	0	0	0	0	0	0	0	0	0	0
	Halococcus	0	0	0	0	0	0	0	0	0	0	0	0	0	0	0	0	0	0	0	0	0	0	0	0	0	0	0	0	0	0	0	0	0	0	0	0	0	0	0	0	0	0	0	0	0	0	0	0
	Methanobrevibacter	0	0	0.00770042	0	0	0	0.00380592	0.0027398	0.0118195	0	0.00354274	0	0.00397273	0	0	0	0	0	0	0.00313289	0.00215313	0	0	0	0	0	0	0	0.00271075	0	0.00544762	0	0	0.00157637	0.00611671	0.00207638	0	0	0	0	0	0	0	0	0	0	0	0
	Methanomassiliicoccus	0	0	0	0	0	0	0	0	0	0	0	0	0	0	0	0	0	0	0	0	0	0	0	0	0	0	0	0	0	0	0	0	0	0	0	0	0	0	0	0	0	0	0	0	0	0	0	0
	Methanocorpusculum	0	0	0	0	0	0	0	0	0	0	0.00215971	0	0	0	0	0	0	0	0	0	0	0	0	0	0	0	0	0	0	0	0	0	0	0	0	0	0	0	0	0	0	0	0	0	0	0	0	0
	Methanosarcina	0.00105279	0.00714293	0.00198774	0	0	0.00350834	0.0048388	0.00521546	0.00277455	0.00243577	0.00278362	0	0	0	0	0	0	0	0	0.00528299	0	0	0.00412362	0.00138308	0.00220426	0	0	0	0	0	0.00224805	0	0	0	0	0	0	0	0	0	0	0	0	0	0.00215484	0	0	0
	Fusobacterium	0.00380159	0.00383641	0.00270548	0.00500463	0.00181184	0	0.00268828	0.00739318	0.00345022	0.00768599	0.00713141	0.0056306	0.00446584	0.00420614	0.00366824	0.00256962	0.00421541	0.00293249	0.0038944	0.0102747	0.00881464	0.00819163	0.00378542	0	0.00539957	0.00466349	0.00680986	0.0124919	0.00389761	0.00396915	0.00459523	0.00217311	0.00616183	0.00970091	0.0115781	0.0228688	0.00394354	0.00719711	0.0027205	0.00242718	0.00567573	0.00364399	0.00804032	0.014003	0.0224413	0.00398751	0.00787197	0.00725249
	Caviibacter	0	0	0	0	0	0	0	0	0	0	0	0	0	0	0	0	0	0	0	0	0	0	0	0	0	0	0	0	0	0	0	0	0	0	0	0	0	0	0	0	0	0	0	0	0	0	0	0
	Leptotrichia	0	0	0	0	0	0	0	0	0	0	0	0	0	0	0	0	0	0	0	0	0	0	0	0	0	0	0	0	0	0	0	0	0	0	0	0	0	0	0	0	0	0	0	0	0	0	0.00388312	0
	Oceanivirga	0	0	0	0	0	0	0	0	0	0	0	0	0	0	0	0	0	0	0	0	0	0	0	0	0	0	0	0	0	0	0	0	0	0	0	0	0	0	0	0	0	0	0	0	0	0	0	0
	Pseudoleptotrichia	0	0	0	0	0	0	0	0	0	0	0	0	0	0	0	0	0	0	0	0	0	0	0	0	0	0	0	0	0	0.00461323	0	0	0	0	0	0	0	0	0	0	0	0	0	0	0	0	0.020973	0
	Sneathia	0	0	0	0	0	0	0	0	0	0	0	0	0	0	0	0	0	0	0	0	0	0	0	0	0	0	0	0	0	0	0	0	0	0	0	0	0	0	0	0	0	0	0	0	0	0	0	0
	Streptobacillus	0	0	0	0	0	0	0	0	0	0	0	0	0	0	0	0	0	0	0	0	0	0	0	0	0	0	0	0	0	0	0	0	0	0	0	0	0	0	0	0	0	0	0	0	0	0	0	0
	Acholeplasma	0	0	0	0.00323039	0	0	0	0	0	0	0	0	0	0	0	0	0	0	0	0	0	0	0	0	0	0	0	0	0	0	0	0	0	0	0	0	0	0	0	0	0	0	0	0	0	0	0	0
	Mycoplasma	0	0	0	0	0	0	0	0	0	0	0	0	0	0	0	0	0	0	0	0.00779036	0	0	0	0	0.012834	0	0	0	0	0	0	0	0	0	0	0	0	0	0	0	0	0	0	0	0	0	0	0
	Ureaplasma	0	0	0	0	0	0	0	0	0	0	0	0	0	0	0	0	0	0	0	0	0	0	0	0	0	0	0	0	0	0	0	0	0	0	0	0	0	0	0	0	0	0	0	0	0	0	0	0
	Aquimonas	0	0	0	0	0	0	0.00151097	0	0	0	0	0	0	0	0	0	0	0	0	0	0	0	0	0	0	0	0.000765511	0	0	0.00115601	0	0	0	0	0	0	0	0	0	0	0	0	0	0	0	0	0	0
	Azohydromonas	0	0	0	0	0	0	0	0	0	0	0	0	0	0	0	0	0	0	0	0	0	0	0	0	0	0	0	0	0	0	0	0	0	0	0	0	0	0	0	0	0	0	0	0	0	0	0	0
	Azonexus	0	0	0	0	0	0	0	0	0	0	0	0	0	0	0	0	0	0	0	0	0	0	0	0	0	0	0	0	0	0	0	0	0	0	0	0	0	0	0	0	0	0	0	0	0	0	0	0
	Basfia	0	0	0	0	0	0	0	0	0	0	0	0	0	0	0	0	0	0	0	0	0	0	0	0	0	0	0	0	0	0	0	0	0	0	0	0	0	0	0	0	0	0	0	0	0	0	0	0
	Bisgaardia	0	0	0	0	0	0	0	0	0	0	0	0	0	0	0	0	0	0	0	0	0	0	0	0	0	0	0	0	0	0	0	0	0	0	0	0	0	0	0	0	0	0	0	0	0	0	0	0
	Caviibacterium	0	0	0	0	0	0	0	0	0	0	0	0	0	0	0	0	0	0	0	0	0	0	0	0	0	0	0	0	0	0	0	0	0	0	0	0	0	0	0	0	0	0	0	0	0	0	0	0
	Chiayiivirga	0	0.00302123	0	0	0.00356541	0	0.00532284	0	0	0	0.00083243	0	0	0.00221706	0	0	0.00103332	0	0.00168024	0	0	0	0	0	0	0	0.00290417	0	0	0.00306301	0	0	0.00111177	0	0	0	0	0	0.00102892	0	0	0	0.00145586	0	0	0	0	0
	Conservatibacter	0	0	0	0	0	0	0	0	0	0	0	0	0	0	0	0	0	0	0	0	0	0	0	0	0	0	0	0	0	0	0	0	0	0	0	0	0	0	0	0	0	0	0	0	0	0	0	0
	Cricetibacter	0	0	0	0	0	0	0	0	0	0	0	0	0	0	0	0	0	0	0	0	0	0	0	0	0	0	0	0	0	0	0	0	0	0	0	0	0	0	0	0	0	0	0	0	0	0	0	0
	Curvibacter	0	0	0	0	0	0	0	0	0	0	0	0	0	0	0	0	0	0	0	0	0	0	0	0	0	0	0	0	0	0.000740839	0	0	0	0	0	0	0	0	0	0	0	0	0	0	0	0	0	0
	Dokdonella	0	0	0	0	0	0	0.00097673	0	0	0	0	0	0	0	0	0	0	0	0	0	0	0	0	0	0	0	0	0	0	0	0	0	0	0	0	0	0	0	0	0	0	0	0	0	0	0	0	0
	Frederiksenia	0	0	0	0.0020551	0	0	0	0	0	0	0	0.0201841	0.00186809	0	0	0.00247946	0.00322227	0	0	0.00335372	0	0	0	0	0	0	0	0	0	0.0129807	0	0.00394364	0.00266486	0.00469262	0	0	0.0133473	0	0	0.00397601	0.00152127	0.00563225	0.00187972	0.00313324	0.00184258	0.00209326	0	0.0105193
	Histophilus	0	0	0	0	0	0	0	0	0	0	0	0	0	0	0	0	0	0	0	0	0	0	0	0	0	0	0	0	0	0	0	0	0	0	0	0	0	0	0	0	0	0	0	0	0	0	0	0
	Lampropedia	0	0.00470674	0	0.00155238	0.0160465	0.00623632	0.014103	0	0	0.00357087	0.00595378	0.00202788	0.00294155	0.00324012	0	0.00134363	0.0114748	0	0.00712722	0	0.00345056	0	0.00393335	0.00131834	0	0.00300048	0.00796498	0	0.00378491	0.0148582	0	0	0.00481012	0	0	0	0.00655028	0.0157465	0.0105633	0.00329184	0.00176654	0.00108641	0.0144446	0.00417202	0	0.00243074	0.00715812	0
	Macromonas	0	0	0	0	0	0	0	0	0	0	0	0	0	0	0	0	0	0	0	0	0	0	0	0	0	0	0	0	0	0	0	0	0	0	0	0	0	0	0	0	0	0	0	0	0	0	0	0
	Mesocricetibacter	0	0	0	0	0	0	0	0	0	0	0	0	0	0	0	0	0	0	0	0	0	0	0	0	0	0	0	0	0	0	0	0	0	0	0	0	0	0	0	0	0	0	0	0	0	0	0	0
	Necropsobacter	0	0	0	0	0	0	0	0	0	0	0	0	0	0	0	0	0	0	0	0	0	0	0	0	0	0	0	0	0	0	0	0	0	0	0	0	0	0	0	0	0	0	0	0	0	0	0	0
	Nicoletella	0	0	0	0	0	0	0	0	0	0	0	0	0	0	0	0	0	0	0	0	0	0	0	0	0	0	0	0	0	0	0	0	0	0	0	0	0	0	0	0	0	0	0	0	0	0	0	0
	Oryzisolibacter	0	0	0	0	0	0	0	0	0	0	0	0	0	0	0	0	0	0	0	0	0	0	0	0	0	0	0	0	0	0.000992849	0	0	0	0	0	0	0	0	0	0	0	0	0.00099826	0	0	0	0	0
	Ottowia	0	0.00252531	0	0.00122063	0.00256522	0.000854731	0.00640367	0	0	0.0015332	0	0.00192028	0.00120525	0.00073218	0.00476781	0	0.00239418	0	0.00522612	0	0	0	0.00094618	0.00141921	0	0.00142064	0.00370185	0.000897419	0	0.0158564	0	0	0.0032193	0	0	0	0.00287183	0.00206315	0.00153792	0.00591512	0.000613361	0	0.00894501	0.00083837	0	0.000949479	0.0031532	0.000697949
	Phocoenobacter	0	0	0	0	0	0	0	0	0	0	0	0	0	0	0	0	0	0	0	0	0	0	0	0	0	0	0	0	0	0	0	0	0	0	0	0	0	0	0	0	0	0	0	0	0	0	0	0
	Propionivibrio	0	0.00108903	0.00106021	0.0034622	0	0	0.002975	0	0.00331487	0.000976338	0.00088946	0.00184766	0.00160569	0	0.00196606	0.000817259	0.00184018	0	0.00148883	0.00108291	0.00465538	0.00301908	0.00181578	0	0	0.00103644	0.00149615	0.000781729	0.0013085	0	0	0.00244174	0.00215988	0.00156991	0.00126931	0.00454189	0.00195774	0.00087456	0.00274852	0.00508474	0.00243287	0	0.00269452	0.00105571	0	0.00158437	0	0.00114863
	Pseudorhodoferax	0	0	0	0	0	0	0	0	0	0	0	0	0	0	0	0	0	0	0	0	0	0	0	0	0	0	0	0	0	0.000451039	0	0	0	0	0	0	0	0	0	0	0	0	0	0	0	0	0	0
	Pulveribacter	0	0	0	0	0.00107883	0	0	0	0	0	0	0	0	0	0	0	0	0	0	0	0	0	0	0	0	0	0	0	0	0.00134809	0	0	0	0	0	0	0	0	0	0	0	0	0.00138449	0	0	0	0	0
	Ramlibacter	0	0	0	0	0	0	0.00096135	0	0	0	0	0	0	0	0	0	0	0	0	0	0	0	0	0	0	0	0	0	0	0.00175553	0	0	0	0	0	0	0	0	0	0	0	0	0.00119819	0	0	0	0	0
	Rappaport	0	0	0	0	0	0	0	0	0	0	0	0	0	0	0	0	0	0	0	0	0	0	0	0	0	0	0	0	0	0.00230104	0	0	0	0	0	0	0	0	0	0	0	0	0.00349871	0	0	0	0.00426233	0
	Rehaibacterium	0	0	0	0	0	0	0.00189825	0	0	0	0	0	0	0	0	0	0	0	0	0	0	0	0	0	0	0	0	0	0	0	0	0	0	0	0	0	0	0	0	0	0	0	0	0	0	0	0	0
	Rhodocyclus	0	0	0	0	0	0	0	0	0	0	0	0	0	0	0	0	0	0	0	0	0	0	0	0	0	0	0	0	0	0	0	0	0	0	0	0	0	0	0	0	0	0	0	0	0	0	0	0
	Serpentinomonas	0	0	0	0	0	0	0	0	0	0	0	0	0	0	0	0	0	0	0	0	0	0	0	0	0	0	0	0	0	0	0	0	0	0	0	0	0	0	0	0	0	0	0	0	0	0	0	0
	Tepidicella	0	0	0	0	0	0	0	0	0	0	0	0	0	0	0	0	0	0	0	0	0	0	0	0	0	0	0	0	0	0	0	0	0	0	0	0	0	0	0	0	0	0	0	0	0	0	0	0
	Ursidibacter	0	0	0	0	0	0	0	0	0	0	0	0	0	0	0	0	0	0	0	0	0	0	0	0	0	0	0	0	0	0	0	0	0	0	0	0	0	0	0	0	0	0	0	0	0	0	0	0
	Verminephrobacter	0	0	0	0	0	0	0	0	0	0	0	0	0	0	0	0	0	0	0	0	0	0	0	0	0	0	0	0	0	0.00103567	0	0	0	0	0	0	0	0	0	0	0	0	0	0	0	0	0	0
	Vespertiliibacter	0	0	0	0	0	0	0	0	0	0	0	0	0	0	0	0	0	0	0	0	0	0	0	0	0	0	0	0	0	0	0	0	0	0	0	0	0	0	0	0	0	0	0	0	0	0	0	0
	Volucribacter	0	0	0	0	0	0	0	0	0	0	0	0	0	0	0	0	0	0	0	0	0	0	0	0	0	0	0	0	0	0	0	0	0	0	0	0	0	0	0	0	0	0	0	0	0	0	0	0
	Aeromonas	0	0	0	0	0	0	0	0	0	0	0	0	0	0	0	0	0	0	0	0	0	0	0	0	0	0	0	0	0	0	0	0	0	0	0	0	0	0	0	0	0	0	0	0	0	0	0	0
	Achromobacter	0	0.000573091	0	0.00071111	0.000594361	0	0.0009025	0	0	0	0	0	0	0	0	0	0	0	0	0	0	0	0	0	0	0	0	0	0	0.00135904	0	0	0	0	0	0	0	0	0	0	0	0	0.00067126	0	0	0	0.000770562	0
	Acidovorax	0	0.00246507	0	0.00160226	0.0034652	0.00161483	0.0052784	0	0	0.00136354	0.00121689	0.00206204	0.00120976	0.00083352	0.00121259	0	0.00285716	0	0.00284218	0	0.0006925	0	0.00143237	0.00110288	0	0.00110112	0.00253881	0.000667149	0.000788821	0.00755419	0	0	0.00226188	0	0	0.00101508	0.0020929	0.00318405	0.00255668	0.00229237	0.000978502	0.000649072	0.00489989	0.00084119	0	0.0010342	0.00274951	0.000793559
	Alicycliphilus	0	0	0	0	0	0	0.00078774	0	0	0	0	0	0	0	0	0	0	0	0	0	0	0	0	0	0	0	0	0	0	0.00184152	0	0	0	0	0	0	0	0	0	0	0	0	0.00106285	0	0	0	0	0
	Bordetella	0	0	0	0	0	0	0.00080102	0	0	0	0	0	0	0	0	0	0	0	0	0	0	0	0	0	0	0	0	0	0	0.0010214	0	0	0	0	0	0	0	0	0	0	0	0	0	0	0	0	0	0
	Burkholderia	0	0	0	0	0	0	0	0	0	0	0	0	0	0	0	0	0	0	0	0	0	0	0	0	0	0	0	0	0	0	0	0	0	0	0	0	0	0	0	0	0	0	0	0	0	0	0	0
	Comamonas	0	0.00254473	0	0.00154865	0.00357613	0.00218294	0.0047824	0	0	0.00150678	0.00118283	0.00172938	0.00126409	0.00087096	0.000985476	0	0.0027897	0	0.00283007	0	0.000723611	0	0.00119736	0.00102669	0	0	0.0028739	0.00062374	0	0.00771543	0	0	0.00204341	0	0	0.00100174	0.00178523	0.00289092	0.00182088	0.00182644	0.000681631	0	0.00429987	0.00100105	0	0.000948119	0.00273619	0.000785559
	Corticibacter	0	0.00241466	0	0.00152138	0.00959669	0.00312292	0.012173	0	0	0.00157182	0.00356045	0	0.00197917	0.00172604	0	0	0.00675455	0	0.00424651	0	0.00268498	0	0.00161848	0	0	0.00151113	0.00522309	0	0.0011235	0.0117975	0	0	0.00324393	0	0	0	0.00465385	0.00832265	0.00508776	0.00178554	0.000875252	0	0.00976836	0.00198295	0	0.00152858	0.00641025	0
	Cupriavidus	0	0	0	0.00054448	0	0	0.0005736	0	0	0	0	0	0	0	0	0	0	0	0	0	0	0	0	0	0	0	0	0	0	0.000568879	0	0	0	0	0	0	0	0	0	0	0	0	0	0	0	0	0	0
	Delftia	0	0	0	0	0	0	0.00055504	0	0	0	0	0	0	0	0	0	0	0	0.00063129	0	0	0	0	0	0	0	0.00051128	0	0	0.00107234	0	0	0	0	0	0	0	0.00054035	0	0	0	0	0.00096113	0	0	0	0.000556182	0
	Diaphorobacter	0	0	0	0	0.000983141	0	0.00117182	0	0	0	0	0	0	0	0	0	0	0	0	0	0	0	0	0	0	0	0	0	0	0.0010305	0	0	0	0	0	0	0	0	0	0	0	0	0.00097494	0	0	0	0	0
	Extensimonas	0	0	0	0	0	0	0	0	0	0	0	0	0	0	0	0	0	0	0	0	0	0	0	0	0	0	0	0	0	0.00119065	0	0	0	0	0	0	0	0	0	0	0	0	0.00117516	0	0	0	0	0
	Herbaspirillum	0	0	0	0	0	0	0	0	0	0	0	0	0	0	0	0	0	0	0	0	0	0	0	0	0	0	0	0	0	0	0	0	0	0	0	0	0	0	0	0	0	0	0	0	0	0	0	0
	Hydrogenophaga	0	0.00127473	0	0.00118712	0.000743221	0	0.00218499	0	0	0	0	0	0	0	0	0	0.00093339	0	0.00102513	0	0	0	0	0	0	0	0.000908081	0	0	0.0032505	0	0	0.00092701	0	0	0	0.00072458	0.00086527	0	0.000761362	0	0	0.00171248	0	0	0	0.0012711	0
	Kerstersia	0	0	0	0	0	0	0.00092552	0	0	0	0	0	0	0	0	0	0	0	0	0	0	0	0	0	0	0	0	0	0	0	0	0	0	0	0	0	0	0	0	0	0	0	0	0	0	0	0	0
	Lautropia	0	0.00291331	0	0.0558701	0.00134776	0	0.0218151	0	0	0	0	0.00415731	0	0.00162535	0	0	0.00734455	0	0.0078049	0	0	0	0	0	0	0	0.00175721	0	0	0.0196833	0	0.00548489	0.00209187	0	0	0	0.00354755	0.00151986	0.0012204	0.00332374	0.00121846	0.00756554	0.00218702	0.00157266	0	0.000991979	0.0103355	0
	Limnohabitans	0	0	0	0	0	0	0	0	0	0	0	0	0	0	0	0	0	0	0	0	0	0	0	0	0	0	0	0	0	0	0	0	0	0	0	0	0	0	0	0	0	0	0	0	0	0	0	0
	Massilia	0	0	0	0.00059009	0	0	0	0	0	0	0	0	0	0	0	0	0	0	0	0	0	0	0	0	0	0	0	0	0	0	0	0	0	0	0	0	0	0	0	0	0	0	0	0	0	0	0	0
	Pandoraea	0	0	0	0	0	0	0	0	0	0	0	0	0	0	0	0	0	0	0	0	0	0	0	0	0	0	0	0	0	0	0	0	0	0	0	0	0	0	0	0	0	0	0	0	0	0	0	0
	Pelistega	0	0	0	0	0	0.00985391	0	0	0	0	0	0	0	0	0	0	0	0	0	0	0	0	0	0	0	0.00321449	0	0	0	0	0	0	0	0	0	0	0	0	0	0	0	0	0	0	0	0	0	0
	Pseudacidovorax	0	0	0	0	0	0	0	0	0	0	0	0	0	0	0	0	0	0	0	0	0	0	0	0	0	0	0	0	0	0.00117974	0	0	0	0	0	0	0	0	0	0	0	0	0	0	0	0	0	0
	Ralstonia	0	0	0	0	0	0	0.00076247	0	0	0	0	0	0	0	0	0	0	0	0	0	0	0	0	0	0	0	0	0	0	0	0	0	0	0	0	0	0	0	0	0	0	0	0	0	0	0	0	0
	Rhodoferax	0	0	0	0	0	0	0	0	0	0	0	0	0	0	0	0	0	0	0	0	0	0	0	0	0	0	0	0	0	0	0	0	0	0	0	0	0	0	0	0	0	0	0	0	0	0	0	0
	Rubrivivax	0	0	0	0	0	0	0	0	0	0	0	0	0	0	0	0	0	0	0	0	0	0	0	0	0	0	0	0	0	0.000789329	0	0	0	0	0	0	0	0	0	0	0	0	0	0	0	0	0	0
	Simplicispira	0	0.00100007	0	0	0.00112984	0	0.00207341	0	0	0	0	0.00103902	0	0	0	0	0.00126794	0	0.00114802	0	0	0	0	0	0	0	0.000949881	0	0	0.00262511	0	0	0	0	0	0	0	0.00141727	0	0	0	0	0.0021848	0	0	0	0.00179378	0
	Sphaerotilus	0	0	0	0	0	0	0	0	0	0	0	0	0	0	0	0	0	0	0	0	0	0	0	0	0	0	0	0	0	0	0	0	0	0	0	0	0	0	0	0	0	0	0	0	0	0	0	0
	Tepidimonas	0	0.00150566	0	0	0	0	0.00227872	0	0	0	0	0	0	0	0	0	0	0	0.0016027	0	0	0	0	0	0	0	0	0	0	0.00261771	0	0	0	0	0	0	0	0.00145097	0	0	0	0	0.00218981	0	0	0	0.00174993	0
	Variovorax	0	0	0	0.00050193	0.000662191	0	0.00086186	0	0	0	0	0	0	0	0	0	0	0	0.00078869	0	0	0	0	0	0	0	0.000686161	0	0	0.00150717	0	0	0	0	0	0	0	0	0	0	0	0	0.00100064	0	0	0	0	0
	Alysiella	0	0	0	0	0	0	0	0	0	0	0	0	0	0	0	0	0	0	0	0	0	0	0	0	0	0	0	0	0	0	0	0	0	0	0	0	0	0	0	0	0	0	0	0	0	0	0	0
	Conchiformibius	0	0	0	0	0	0	0	0	0	0	0	0	0	0	0	0	0	0	0	0	0	0	0	0	0	0	0	0	0	0	0	0	0	0	0	0.00906861	0	0	0	0	0	0	0	0	0	0	0	0
	Eikenella	0	0	0	0.00151172	0	0.00280774	0.00875138	0	0	0	0	0	0	0	0	0	0	0	0.00207846	0	0	0.00468417	0	0.00253741	0	0	0.0015969	0.00163697	0	0.00252184	0	0	0	0	0	0	0	0	0	0	0	0	0.00678089	0	0.001639	0	0.00319726	0
	Kingella	0	0	0	0	0	0	0	0	0	0	0	0	0	0	0	0	0	0	0	0	0	0	0	0	0	0	0	0	0	0.00208133	0	0	0	0	0	0	0	0	0	0	0	0	0.00181365	0	0	0	0.00207903	0
	Neisseria	0	0.0198211	0	0.00863549	0.012276	0.00595356	0.0329645	0.00155377	0	0.00520262	0.0111765	0.0489533	0.0145015	0.0032255	0.0348045	0.00167358	0.0107781	0	0.0241448	0	0.00383225	0.0023389	0.00603144	0.00302383	0	0.00459215	0.0123986	0.00877656	0.00731313	0.0174891	0.0052294	0.0168576	0.0245312	0	0.00730812	0.0100596	0.0360429	0.00524386	0.0119364	0.0168401	0.0214598	0.0575229	0.0964238	0.0220088	0.0377491	0.0121249	0.035304	0.00634632
	Uruburuella	0	0	0	0	0	0	0	0	0	0	0	0	0	0	0	0	0	0	0	0	0	0	0	0	0	0	0	0	0	0	0	0	0	0	0	0	0	0	0	0	0	0	0	0	0	0	0	0
	Azoarcus	0	0	0	0	0	0	0	0	0	0	0	0	0	0	0	0	0	0	0	0	0	0	0	0	0	0	0	0	0	0	0	0	0	0	0	0	0	0	0	0	0	0	0	0	0	0	0	0
	Thauera	0	0	0	0.00116618	0	0	0.0016492	0	0	0	0	0	0	0	0	0	0.00094861	0	0.00093115	0	0	0	0	0	0	0	0	0	0	0.00266013	0	0	0	0	0	0	0.0008326	0.00086041	0	0	0	0	0.00144988	0	0	0	0	0
	Aquabacterium	0	0	0	0	0	0	0	0	0	0	0	0	0	0	0	0	0	0	0	0	0	0	0	0	0	0	0	0	0	0	0	0	0	0	0	0	0	0	0	0	0	0	0	0	0	0	0	0
	Paraburkholderia	0	0	0	0	0	0	0	0	0	0	0	0	0	0	0	0	0	0	0	0	0	0	0	0	0	0	0	0	0	0.000438699	0	0	0	0	0	0	0	0	0	0	0	0	0	0	0	0	0	0
	Ideonella	0	0	0	0	0	0	0	0	0	0	0	0	0	0	0	0	0	0	0	0	0	0	0	0	0	0	0	0	0	0	0	0	0	0	0	0	0	0	0	0	0	0	0	0	0	0	0	0
	Brachymonas	0	0.00194006	0	0.0040019	0	0	0.00532735	0	0	0.00167738	0	0.00844476	0.00351782	0	0	0	0.00260971	0	0.00501091	0	0	0.00150144	0	0.00146399	0	0.0018511	0.00463386	0.00350804	0.0014145	0.00261901	0.00198984	0	0.00364403	0	0	0.00281703	0.001592	0.00155799	0.00339691	0.00170666	0.00286084	0	0.00330102	0	0	0.00217444	0.00767228	0.0048147
	Cardiobacterium	0.00171278	0.0138523	0	0.0065664	0.00283855	0	0.00977936	0	0	0.00289071	0.00138069	0.00762465	0.00143567	0.00190352	0.00661084	0.00230043	0.00996334	0	0.0107669	0	0.00387413	0.0026689	0.00254932	0.0040698	0	0.00302184	0.0149462	0.0028095	0.00215516	0.0397928	0	0.00318734	0.0100467	0.00325853	0	0.00302646	0.0156372	0.00251342	0.00498944	0.00900317	0.0080811	0.00542024	0.0482666	0.0033288	0	0.00525513	0.0582885	0.0170352
	Dichelobacter	0	0	0	0	0	0	0	0	0	0	0	0	0	0	0	0	0	0	0	0	0	0	0	0	0	0	0	0	0	0	0	0	0	0	0	0	0	0	0	0	0	0	0.00273096	0	0	0	0.00244881	0
	Suttonella	0	0.00306291	0	0.00133767	0	0	0.00150938	0	0	0	0	0	0	0	0.00177702	0	0.00193219	0	0.00295577	0	0	0	0	0	0	0	0.00241047	0	0	0.00658285	0	0	0.002615	0	0	0	0.00421194	0	0	0.00233598	0.00167144	0.00130468	0.010917	0	0	0	0.0128276	0.00434839
	Desulfobulbus	0.00592152	0.00153411	0.0212245	0.00099887	0.00640078	0.00476033	0.00301493	0.0275405	0.0277271	0	0.00584722	0.00451054	0.0224605	0.00821302	0.0245923	0	0.0176034	0.00286486	0.00115146	0.00268962	0.00926481	0.00886217	0.00972434	0	0.0198086	0.0375915	0.00934566	0	0.00786818	0	0.0271149	0	0.0139889	0.0392655	0.0181494	0.00100447	0.0109553	0.0213544	0.0193485	0	0	0.0214616	0.00614586	0.0118062	0	0.0280602	0	0.0109111
	Desulfomicrobium	0.0548604	0.16447	0.0377976	0.0543837	0.0188599	0.0042282	0.0152959	0.0531538	0.0890994	0.146576	0.0455579	0.0347165	0.0305424	0.0493689	0.0122986	0.013804	0.0431118	0.0446786	0.0605967	0.0360128	0.0573534	0.0471188	0.028692	0.00662053	0.0624469	0.0616127	0.0386309	0.00901865	0.048543	0.0105298	0.0534225	0.0208053	0.0426697	0.0253794	0.0389475	0.0340562	0.0196474	0.0103274	0.0847855	0.0606163	0.0458951	0.0116747	0.0124118	0.00832021	0.0294258	0.0249499	0	0.0331253
	Bilophila	0.00171195	0	0.00108566	0	0	0	0	0	0	0	0	0	0.00140308	0	0	0	0.00131421	0.00115471	0	0	0	0.000859889	0	0	0.0015674	0.00132518	0.00111741	0	0.00121514	0	0.00200785	0	0	0.000989291	0	0	0	0.00081354	0.00170751	0	0	0	0	0	0	0.000783689	0	0
	Desulfovibrio	0.0197122	0.00240763	0.010222	0.00304105	0.00622043	0.00140948	0.00279419	0.00405825	0.00672009	0.00483448	0.0133279	0.00841392	0.0246754	0.00935626	0	0	0.0108486	0.0324227	0.0171244	0.00943751	0.00172277	0.00221229	0.00604542	0	0.0138757	0.00398497	0.0107261	0	0.0329543	0.00131555	0.0456919	0.00470537	0.00116723	0.00148746	0.00191874	0.00700251	0.00724381	0.0100816	0.0245183	0.00265476	0.00775533	0.00194234	0	0.00120268	0	0.00268666	0.0175213	0.00150482
	Mailhella	0	0	0	0	0	0	0	0	0	0	0	0	0	0	0	0	0	0	0	0	0	0	0	0	0	0	0	0	0	0	0	0	0	0	0	0	0	0	0	0	0	0	0	0	0	0	0	0
	Geobacter	0	0	0	0	0	0	0	0	0	0	0	0	0	0	0	0	0	0	0	0	0	0	0	0	0	0	0	0	0	0	0	0	0	0	0	0	0	0	0	0	0	0	0	0	0	0	0	0
	Escherichia	0	0	0	0	0	0	0	0	0	0	0	0	0	0.00102363	0	0	0	0	0	0	0	0	0	0	0	0	0	0	0	0.000710319	0	0	0	0	0	0	0	0	0	0	0	0	0	0	0	0	0	0
	Morganella	0	0	0	0	0	0	0	0	0	0	0	0	0	0	0	0	0	0	0	0	0	0	0	0	0	0	0	0	0	0	0	0	0	0	0	0	0	0	0	0	0	0	0	0	0.0160576	0	0	0
	Proteus	0	0	0	0	0	0.00152365	0	0	0	0	0	0	0	0	0	0	0	0	0	0	0	0	0	0	0	0	0	0	0	0	0	0	0	0	0	0	0	0	0	0	0	0	0	0	0.0845886	0	0	0
	Raoultella	0	0	0	0	0	0	0	0	0	0	0	0	0	0	0	0	0	0	0	0	0	0	0	0	0	0	0	0	0	0	0	0	0	0	0	0	0	0	0	0	0	0	0	0	0	0	0	0
	Salmonella	0	0.00176284	0	0	0	0	0	0	0	0	0	0	0	0	0	0	0	0	0	0	0	0	0	0	0	0	0	0	0	0	0	0	0	0	0	0	0	0	0	0	0	0	0	0	0	0	0	0
	Legionella	0	0	0	0	0	0	0	0	0	0	0	0	0	0	0	0	0	0	0	0	0	0	0	0	0	0	0	0	0	0	0	0	0	0	0	0	0	0	0	0	0	0	0	0	0	0	0	0
	Corallococcus	0	0.000541341	0	0	0	0	0	0	0	0	0	0	0	0	0	0	0	0	0	0	0	0	0	0	0	0	0	0	0	0	0	0	0	0	0	0	0	0	0	0	0	0	0	0	0	0	0	0
	Myxococcus	0	0	0	0	0	0	0	0	0	0	0	0	0	0	0	0	0	0	0	0	0	0	0	0	0	0	0	0	0	0	0	0	0	0	0	0	0	0	0	0	0	0	0	0	0	0	0	0
	Morococcus	0	0	0	0	0	0	0	0	0	0	0	0	0	0	0	0	0	0	0	0	0	0	0	0	0	0	0	0	0	0	0	0	0	0	0	0	0	0	0	0	0	0	0	0	0	0	0	0
	Halomonas	0	0	0	0	0	0	0	0	0	0	0	0	0	0	0	0	0	0	0	0	0	0	0	0	0	0	0	0	0	0	0	0	0	0	0	0	0	0	0	0	0	0	0.00102194	0	0	0	0	0
	Salinicola	0	0	0	0	0	0	0	0	0	0	0	0	0	0	0	0	0	0	0	0	0	0	0	0	0	0	0	0	0	0	0	0	0	0	0	0	0	0	0	0	0	0	0	0	0	0	0	0
	Marinobacterium	0	0	0	0	0	0	0	0	0	0	0	0	0	0	0	0	0	0	0	0	0	0	0	0	0	0	0	0	0	0	0	0	0	0	0	0	0	0	0	0	0	0	0	0	0	0	0	0
	Gilliamella	0	0	0	0	0	0	0	0	0	0	0	0	0	0	0	0	0	0	0	0	0	0	0	0	0	0	0	0	0	0	0	0	0	0	0	0	0	0	0	0	0	0	0	0	0	0	0	0
	Actinobacillus	0	0	0	0	0	0	0	0	0	0	0	0	0	0	0	0	0	0	0	0	0	0	0	0	0	0	0	0	0	0	0	0	0	0	0	0	0	0	0	0	0	0	0	0	0	0	0	0
	Aggregatibacter	0	0	0	0	0	0	0	0	0	0	0	0	0	0	0	0	0	0	0	0	0	0	0	0	0	0	0	0	0	0	0	0	0	0	0	0	0	0	0	0	0	0	0	0	0	0	0	0
	Avibacterium	0	0	0	0	0	0	0	0	0	0	0	0	0	0	0	0	0	0	0	0	0	0	0	0	0	0	0	0	0	0	0	0	0	0	0	0	0	0	0	0	0	0	0	0	0	0	0	0
	Bibersteinia	0	0	0	0	0	0	0	0	0	0	0	0	0	0	0	0	0	0	0	0	0	0	0	0	0	0	0	0	0	0	0	0	0	0	0	0	0	0	0	0	0	0	0	0	0	0	0	0
	Gallibacterium	0	0	0	0	0	0	0	0	0	0	0	0	0	0	0	0	0	0	0	0	0	0	0	0	0	0	0	0	0	0	0	0	0	0	0	0	0	0	0	0	0	0	0	0	0	0	0	0
	Glaesserella	0	0	0	0	0	0	0	0	0	0	0	0	0	0	0	0	0	0	0	0	0	0	0	0	0	0	0	0	0	0	0	0	0	0	0	0	0	0	0	0	0	0	0	0	0	0	0	0
	Haemophilus	0	0.0053715	0	0	0	0.00330955	0.00202875	0.00195329	0.00234298	0.00401458	0	0	0	0	0	0.00192234	0	0	0	0.00825861	0	0	0.00353986	0.00206484	0.00364828	0	0	0	0	0	0	0	0	0	0	0	0.0109859	0	0	0	0	0	0	0	0	0	0	0
	Lonepinella	0	0	0	0	0	0	0	0	0	0	0	0	0	0	0	0	0	0	0	0	0	0	0	0	0	0	0	0	0	0	0	0	0	0	0	0	0	0	0	0	0	0	0	0	0	0	0	0
	Mannheimia	0	0	0	0	0	0	0	0	0	0	0	0	0	0	0	0	0	0	0	0	0	0	0	0	0	0	0	0	0	0	0	0	0	0	0	0	0	0	0	0	0	0	0	0	0	0	0	0
	Muribacter	0	0	0	0	0	0	0	0	0	0	0	0	0	0	0	0	0	0	0	0	0	0	0	0	0	0	0	0	0	0	0	0	0	0	0	0	0	0	0	0	0	0	0	0	0	0	0	0
	Otariodibacter	0	0	0	0	0	0	0	0	0	0	0	0	0	0	0	0	0	0	0	0	0	0	0	0	0	0	0	0	0	0	0	0	0	0	0	0	0	0	0	0	0	0	0	0	0	0	0	0
	Pasteurella	0.00262189	0	0	0.002094	0	0.00616684	0.0342188	0	0	0	0.00155993	0.0356448	0.00671626	0.00466219	0	0.0221572	0.00922616	0	0.0038011	0.00186743	0.00410345	0.00149111	0	0.00549114	0	0.00415822	0.00188385	0.00393528	0.00245276	0.00168583	0.00156837	0.00799487	0.00940642	0.00317004	0	0.0210114	0.0114437	0.00678044	0	0	0.00468193	0.0116206	0.0101258	0	0.00777564	0.0134179	0	0.00548118
	Rodentibacter	0	0	0	0	0	0	0	0	0	0	0	0	0	0	0	0	0	0	0	0	0	0	0	0	0	0	0	0	0	0	0	0	0	0	0	0	0	0	0	0	0	0	0	0	0	0	0	0
	Acinetobacter	0	0.00216967	0	0	0	0.00143201	0	0	0.00166429	0	0	0.00112195	0	0.00246893	0	0	0.00135578	0.001193	0	0.00200702	0	0	0.00145312	0	0.00143334	0	0	0	0	0.00125264	0	0.00609628	0	0	0	0	0.00419181	0.001578	0	0	0	0.00345384	0	0.00243167	0	0.00121035	0	0
	Moraxella	0.00203344	0.0025861	0.00206862	0	0.00554225	0.0582184	0.0203629	0.00176412	0.0112769	0.0216045	0.0239209	0.0329028	0.0130895	0.035593	0	0.0187762	0.0314841	0.0141309	0	0.0133623	0.00235318	0.00605794	0.00613276	0	0.00290431	0.00336166	0.0130305	0.00305751	0.00212203	0.0365505	0	0.0712772	0.0149367	0.00481915	0.00559482	0.0294031	0.0721342	0.0294298	0.0105086	0.00465552	0.00710781	0.0729324	0.0028381	0.0298496	0.00136143	0.0204102	0	0.00496738
	Psychrobacter	0	0	0	0	0	0.00121451	0	0	0.00269831	0	0	0.00194537	0	0.00572207	0	0	0.00317582	0.00214164	0	0.00187732	0	0	0	0	0	0	0.00184671	0	0	0	0	0.0116924	0	0	0	0	0.00930727	0.00256513	0	0	0	0.00562324	0	0.00471653	0	0.0033761	0	0
	Pseudomonas	0	0.00298687	0.00063879	0.00215995	0.00153788	0.0926832	0.00288799	0.00067763	0.00110816	0.000806039	0.00079933	0.00074313	0.000895521	0.00098665	0.000856647	0	0.00188422	0	0.00157407	0	0	0	0.0012554	0.000780922	0.000829081	0.00141369	0.00177462	0	0.00103524	0.00301411	0.00113973	0	0.00146206	0.000879471	0	0.000989491	0.00119179	0.00120443	0.00150241	0.000882933	0.000679721	0.000891463	0.00252359	0	0.00531813	0.000784979	0.00232533	0.000929459
	Microvirga	0	0	0	0	0	0	0	0	0	0	0	0	0	0	0	0	0	0	0	0	0	0	0	0	0	0	0	0	0	0	0	0	0	0	0	0	0	0	0	0	0	0	0	0	0	0	0	0
	Paracoccus	0	0	0	0	0	0	0.00214897	0	0	0	0	0	0	0	0	0	0	0	0	0	0	0	0	0	0	0	0	0	0	0	0	0	0	0	0	0	0	0	0	0	0	0	0	0	0	0	0	0
	Ponticoccus	0	0	0	0	0	0	0.00159524	0	0	0	0	0	0	0	0.00151753	0	0	0	0	0	0	0	0	0.000924122	0	0	0	0	0	0	0	0	0	0	0	0	0	0	0	0	0	0	0	0	0	0	0.00109045	0
	Aromatoleum	0	0	0	0	0	0	0	0	0	0	0	0	0	0	0	0	0	0	0	0	0	0	0	0	0	0	0	0	0	0	0	0	0	0	0	0	0	0	0	0	0	0	0	0	0	0	0	0
	Oryzomicrobium	0	0	0	0	0	0	0	0	0	0	0	0	0	0	0	0	0	0	0	0	0	0	0	0	0	0	0	0	0	0	0	0	0	0	0	0	0	0	0	0	0	0	0	0	0	0	0	0
	Sphingomonas	0	0	0	0	0	0	0	0	0	0	0	0	0	0	0	0	0	0	0	0	0	0	0	0	0	0	0	0	0	0	0	0	0	0	0	0	0	0	0	0	0	0	0	0	0	0	0	0
	Photobacterium	0	0.00115963	0	0	0	0	0	0	0	0	0	0	0	0	0	0	0	0	0	0	0	0	0	0	0	0	0	0	0	0	0	0	0	0	0	0	0	0	0	0	0	0	0	0	0	0	0	0
	Vibrio	0	0	0	0	0	0	0	0	0	0	0	0	0	0	0	0	0	0	0	0	0	0	0	0	0	0	0	0	0	0	0	0	0	0	0	0	0	0	0	0	0	0	0	0	0	0	0	0
	Rhodanobacter	0	0	0	0	0	0	0	0	0	0	0	0	0	0	0	0	0	0	0	0	0	0	0	0	0	0	0	0	0	0	0	0	0	0	0	0	0	0	0	0	0	0	0	0	0	0	0	0
	Arenimonas	0	0.00264428	0	0	0.00195688	0	0.00311086	0	0	0	0	0	0	0.00130375	0	0	0	0	0.00120176	0	0	0	0	0	0	0	0.00152077	0	0	0.00194858	0	0	0	0	0	0	0	0	0	0	0	0	0.00159403	0	0	0	0	0
	Luteimonas	0	0.00324011	0	0	0.00285746	0.00119007	0.00480994	0	0	0	0	0	0	0.00197426	0	0	0.00184236	0	0.00163784	0	0	0	0	0	0	0	0.00219821	0	0	0.0037938	0	0	0.00139888	0	0	0	0.000963659	0	0	0	0	0	0.00415597	0	0	0	0	0
	Lysobacter	0	0.00493108	0	0.00387732	0.00736173	0.00522246	0.00952153	0	0	0.00275629	0.0019023	0	0.00305498	0.00336175	0	0	0.00635993	0	0.00211279	0	0.00124133	0	0.00129405	0	0	0.00166538	0.00625747	0	0	0.0119885	0	0	0.00481468	0	0	0	0.0037669	0.00469745	0.00179555	0	0	0	0.0155987	0	0	0.00148219	0.00110012	0
	Pseudoxanthomonas	0	0.00278715	0	0	0.0028549	0.00116179	0.00427306	0	0	0	0.00094428	0	0	0.00172594	0	0	0.00149775	0	0	0	0	0	0	0	0	0	0.00258843	0	0	0.00292178	0	0	0.00153957	0	0	0	0.00105701	0	0	0	0	0	0.00271312	0	0	0	0	0
	Stenotrophomonas	0	0.0031544	0	0	0.00253711	0.00183865	0.00504318	0	0	0.00105776	0.00125112	0	0	0.00168281	0	0	0.0019192	0	0.0018388	0	0	0	0	0	0	0.00074207	0.0030113	0	0	0.00373593	0	0	0.0013719	0	0	0	0.00104086	0.00126016	0.000822931	0	0	0	0.00340794	0	0	0	0	0
	Thermomonas	0	0.00142373	0	0	0	0	0.00160149	0	0	0	0	0	0	0	0	0	0	0	0	0	0	0	0	0	0	0	0	0	0	0.00136141	0	0	0	0	0	0	0	0	0	0	0	0	0.00175993	0	0	0	0	0
	Vulcaniibacterium	0	0	0	0	0.00144977	0	0.00172516	0	0	0	0	0	0	0	0	0	0	0	0	0	0	0	0	0	0	0	0	0	0	0.00119156	0	0	0	0	0	0	0	0	0	0	0	0	0	0	0	0	0	0
	Xanthomonas	0	0.00272227	0	0	0.00155078	0.00119296	0.00280264	0	0	0.000812789	0	0	0	0.00141432	0	0	0.00111576	0	0.00124673	0	0	0	0	0	0	0	0.002498	0	0	0.00305899	0	0	0.00125673	0	0	0	0.00076089	0.00082752	0.000856311	0	0	0	0.00285598	0	0	0	0	0
	Xenophilus	0	0	0	0	0	0	0.00061785	0	0	0	0	0	0	0	0	0	0	0	0	0	0	0	0	0	0	0	0	0	0	0.000962909	0	0	0	0	0	0	0	0	0	0	0	0	0.00081728	0	0	0	0	0
	Sphaerochaeta	0	0	0	0	0	0	0	0	0	0	0	0	0	0	0	0	0	0	0	0	0	0	0	0	0	0	0	0	0	0	0	0	0	0	0	0	0	0	0	0	0	0	0	0	0	0	0	0
	Treponema	0.0637396	0.0440122	0.0381054	0.00865707	0.0567363	0.00348077	0.0120137	0.0468571	0.0549177	0.0305001	0.0346873	0.0574228	0.0877564	0.0357479	0.00204577	0.0242804	0.0579919	0.0459712	0.016704	0.0486389	0.00793304	0.0746804	0.0145702	0.00344568	0.0645478	0.0222427	0.0464737	0.0227662	0.0755563	0.00845188	0.0441157	0.0144408	0.0128762	0.0276829	0.0298052	0.118189	0.0314914	0.0351699	0.061008	0.00670047	0.0468987	0.0239859	0.00217941	0.0172402	0.00110918	0.00439005	0	0.0142798
	Cloacibacillus	0.0078433	0.00441125	0.00257773	0.00505859	0.00135064	0.00121541	0	0.00173217	0.00212939	0.00115435	0.0036957	0.00144065	0.00783586	0.00211238	0	0	0.00154599	0.00285674	0.00235126	0.000980302	0.00377641	0.0012897	0.00123333	0	0.00259619	0.00320974	0.0021253	0.000856629	0.00362242	0	0.00594512	0	0.00194419	0.00110593	0.00178324	0.00457245	0	0.00118084	0.00795869	0.00164485	0.00191299	0	0	0	0	0.00128813	0	0
	Jonquetella	0	0	0	0.00333406	0	0	0	0	0	0	0	0	0.00306161	0	0	0	0	0	0	0	0	0	0	0	0	0	0	0	0	0	0	0	0	0	0	0.00226309	0	0	0	0	0	0	0	0	0	0	0	0
	Pyramidobacter	0.00328265	0.00381474	0.00165016	0.00691367	0	0	0	0.00190149	0.00242324	0.00133875	0.00278301	0.00179694	0.00505271	0.0018864	0	0	0.00150404	0.00232327	0.00214743	0	0.00231636	0.00172524	0	0	0.00200121	0.00345294	0.0023778	0	0.00316622	0	0.0033653	0	0.00151316	0.00189035	0.00229437	0.00605505	0	0	0.00405896	0.00161023	0.00176458	0	0	0	0	0.00140983	0.00226638	0
	Synergistes	0.00369072	0.00269153	0.00176733	0.00340327	0.0021808	0	0	0	0.0016754	0	0.00197694	0.0013831	0.00571015	0.00167416	0	0	0.00145914	0.00198135	0.00170453	0	0.00217911	0	0	0	0.00129095	0.00246874	0.00127822	0	0.00228361	0	0.00325901	0	0	0	0	0.00346034	0	0	0.00487513	0	0.00168679	0	0	0	0	0	0	0
	Aminiphilus	0.00271685	0.00222947	0.00107683	0.00309994	0.00119186	0	0	0	0	0	0.00109505	0	0.00250502	0.00104307	0	0	0	0.00107169	0	0	0.00178641	0	0	0	0.00127878	0.00138473	0.00130984	0	0.00122091	0	0.00190835	0	0	0	0	0.00235668	0	0	0.00265781	0	0	0	0	0	0	0	0	0
	Aminivibrio	0.00558688	0.00458409	0.00186674	0.00856531	0.00161051	0.00137739	0	0.00146581	0.00306684	0.00196465	0.00251429	0.00261483	0.00659756	0.00283079	0.00118833	0	0.00218649	0.0034538	0.00317216	0.00113692	0.00354553	0.00229475	0.00189809	0	0.00248828	0.00378258	0.00337703	0.00100463	0.00403864	0	0.00534715	0	0.00260775	0.00174071	0.00299391	0.00785507	0.00114486	0.00143661	0.00637833	0.00276157	0.00200735	0.00129563	0	0	0	0.00198342	0	0
	Aminobacterium	0	0	0	0	0	0	0	0	0	0	0	0	0	0	0	0	0	0	0	0	0	0	0	0	0	0	0	0	0	0	0	0	0	0	0	0.00213212	0	0	0	0	0	0	0	0	0	0	0	0
	Aminomonas	0.0060452	0.00435979	0.00225226	0.00773907	0.00202581	0	0	0.00172086	0.00300347	0.00157938	0.00407391	0.0019529	0.0110238	0.00342638	0	0	0.00150823	0.00356569	0.00285011	0	0.00411002	0.00214636	0.00138912	0	0.00267122	0.00319371	0.00320592	0.0013302	0.00418358	0	0.00691283	0	0.00261077	0.00170301	0.0027303	0.00790449	0	0.00140047	0.0089868	0.00211678	0.00196088	0	0	0	0	0.0019035	0	0
	Dethiosulfovibrio	0.00204582	0.00152303	0	0.00205416	0	0	0	0	0.00165779	0	0	0	0.00270137	0	0	0	0	0	0	0	0.00157834	0.00148428	0	0	0	0	0.00128587	0	0	0	0	0	0	0	0	0.00224929	0	0	0.00215015	0	0	0	0	0	0	0	0	0
	Thermanaerovibrio	0.00522278	0.00361044	0.00196022	0.00363875	0	0	0	0.00187253	0.00268183	0	0.00264637	0	0.00668281	0	0	0	0	0.00251478	0	0	0.00234359	0.00208794	0	0	0.00232161	0.00285001	0.00180883	0	0.00295055	0	0.00342596	0	0	0.00183021	0	0.00542413	0	0	0.00652503	0	0	0	0	0	0	0	0	0
	Desulfoprunum	0	0	0	0	0	0	0	0	0	0	0	0	0	0	0	0	0	0	0	0	0	0	0	0	0	0	0	0	0	0	0	0	0	0	0	0	0	0	0	0	0	0	0	0	0	0	0	0
	Akkermansia	0	0	0	0	0	0	0	0	0	0	0	0	0	0	0	0	0	0	0	0	0	0	0	0	0	0	0	0	0	0	0	0	0	0	0	0	0	0	0	0	0	0	0	0	0	0	0	0
[truncated: 170 more columns]

## Sheet: TableS4
Table S4: Kruskal-Wallis statistic test with Bonferroni correction applied to the phylum- and genus-level taxonomic composition of the collected samples divided per clinical status and sample types. Significant p-value are highilighted in green.
		Anterior dental plaque - C				Posterior dental plaque - P4				Saliva - S
		Sig.	H-CGI	H-P	CGI-P	Sig.	H-CGI	H-P	CGI-P	Sig.	H-CGI	H-P	CGI-P
Phylum	Actinomycetota	0.898869				0.161				0.641
	Bacillota	0.859921				0.742				0.424
	Bacteroidota	0.87196				0.122				0.712
	Campylobacterota	0.0475982	0.041	0.836	0.653	0.852				0.695
	Chlorobiota	0.263597				0.264				0.652
	Chloroflexota	0.444242				0.689				0.119
	Elusimicrobiota	0.838553				0.698				0.549
	Euryarchaeota	0.000664801	0.144	0	0.322	0.008	0.0739931	0.0137491	1	0.013	1	0.011	0.148
	Fusobacteriota	0.0104066	0.022	1	0.024	0.218				0.511
	Mycoplasmatota	0.546456				0.069				0.003	1	0.002	0.065
	Pseudomonadota	0.509961				0.134				0.144
	Spirochaetota	0.238516				0.627				0.475
	Synergistota	0.249627				0.056				0.279
	Thermodesulfobacteriota	0.0666905				0.264				0.549
Genus	Actinomyces	0.371				0.906				0.81
	Arcanobacterium									0.067
	Bowdeniella									0.264
	Buchananella	0.091				0.049	0.937	0.27	0.046	0.288
	Pauljensenia	0.352				0.026	0.063	1	0.042	0.429
	Schaalia	0.987				0.024	0.912	0.151	0.023	0.596
	Trueperella	0.549								0.201
	Culturomica	0.47				0.5				0.264
	Bifidobacterium	0.215				0.003	0.017	1	0.003	0.237
	Actinospica					0.629				0.067
	Lancefieldella	0.549
	Olsenella	0.18				0.578				0.296
	Collinsella	0.615				0.549				0.629
	Olegusella					0.429
	Slackia	0.067				0.264
	Corynebacterium	0.929				0.306				0.56
	Lawsonella	0.549				0.264				0.189
	Dietzia					0.264				0.264
	Mycobacterium	0.594				0.021	0.031	1	0.064	0.264
	Mycolicibacterium	0.772				0.008	0.008	1	0.062	0.08
	Gordonia					0.061				0.201
	Nocardia	0.968				0.018	0.041	1	0.034	0.483
	Rhodococcus	0.264				0.193				0.429
	Blastococcus									0.264
	Geodermatophilus					0.067				0.926
	Georgenia	0.566				0	0.012	0.417	0	0.016	0.019	1	0.064
	Brevibacterium	0.821				0.502				0.106
	Cellulomonas	0.59				0.001	0.002	1	0.003	0.014	0.012	0.349	0.734
	Brachybacterium	0.735				0.003	0.009	1	0.006	0.103
	Dermacoccus					0.264				0.264
	Austwickia					0.067				0.264
	Mobilicoccus					0.067				0.264
	Intrasporangium									0.264
	Janibacter	0.429				0.085				0.067
	Knoellia					0.264				0.264
	Serinicoccus	0.264				0.245				0.067
	Tetrasphaera					0.067				0.264
	Agromyces	0.549				0.264				0.264
	Clavibacter	0.549
	Cryobacterium	0.549								0.264
	Curtobacterium	0.549
	Frigoribacterium									0.549
	Gulosibacter	0.629
	Leifsonia	0.549
	Leucobacter	0.69				0.159				0.982
	Microbacterium	0.784				0.091				0.12
	Pseudoclavibacter	0.594								0.067
	Rathayibacter	0.549				0.264
	Arthrobacter	0.549				0.004	0.006	1	0.017	0.112
	Glutamicibacter									0.264
	Kocuria	0.6				0.069				0.497
	Micrococcus	0.549				0.259				0.201
	Nesterenkonia					0.067				0.264
	Pseudarthrobacter									0.264
	Rothia									0.067
	Sanguibacter					0.067				0.264
	Actinoplanes					0.067				0.264
	Micromonospora	0.992				0.085				0.104
	Micropruina	0.429				0.053				0.193
	Aeromicrobium									0.264
	Friedmanniella	0.98				0.059				0.749
	Nocardioides	0.554				0.133				0.882
	Acidipropionibacterium	0.714				0.063				0.407
	Cutibacterium	0.369				0.031	0.033	1	0.145	0.023	1	0.022	0.148
	Granulicoccus					0.147				0.067
	Jiangella					0.264				0.067
	Luteococcus	0.72				0.051				0.112
	Nigerium	0.898				0.156				0.193
	Phytoactinopolyspora									0.264
	Propionibacterium	0.307				0.113				0.612
	Propioniciclava	0.429				0.014	0.054	1	0.019	0.201
	Propionimicrobium									0.264
	Pseudopropionibacterium	0.34				0.033	0.578	0.319	0.027	0.748
	Tessaracoccus	0.146				0.073				0.803
	Amycolatopsis	0.911				0.129				0.049	0.046	1	0.269
	Pseudonocardia	0.264				0.067				0.174
	Kitasatospora	0.218				0	0.002	1	0.001	0.193
	Streptacidiphilus					0.264
	Streptomyces	0.091				0.002	0.006	1	0.005	0.036	1	0.03	0.366
	Nocardiopsis	0.615				0.016	0.023	1	0.052	0.201
	Nonomuraea	0.264				0.001	0.003	1	0.004	0.148
	Actinomadura	0.264				0.016	0.023	1	0.052	0.429
	Aestuariimicrobium	0.527				0.042	0.105	1	0.061	0.527
	Agrococcus	0.549				0.264
	Arsenicicoccus					0.067
	Auraticoccus	0.734				0.122				0.201
	Boudabousia									0.264
	Brevilactibacter	0.958				0.025	0.082	1	0.032	0.527
	Canibacter	0.823				0.847				0.42
	Demequina					0.615				0.004	0.006	1	0.017
	Desertihabitans	0.201				0.212				0.527
	Egibacter
	Euzebya	0.652				0.101				0.501
	Gleimia	0.764				0.83				0.76
	Kineococcus					0.264
	Kineosphaera					0.264				0.264
	Kribbella					0.245				0.067
	Marmoricola					0.073				0.201
	Microlunatus	0.898				0.034	0.233	0.95	0.036	0.201
	Nakamurella					0.264				0.264
	Naumannella	0.429				0.085				0.201
	Ornithinimicrobium	0.264				0.073				0.429
	Phycicoccus					0.067
	Piscicoccus					0.067
	Propionicicella	0.264				0.073				0.067
	Propionicimonas	0.209				0.056				0.201
	Propioniferax					0.264				0.264
	Raineyella					0.358				0.067
	Aminicella	0.898				0.429
	Anaerobium					0.264				0.812
	Anaeromassilibacillus					0.264				0.812
	Anaerosphaera
	Anaerovorax	0.273				0.466
	Desulfofarcimen	0.264				0.911				0.63
	Fastidiosipila					0.264				0.502
	Fundicoccus
	Papillibacter					0.264				0.987
	Peptococcus					0.264
	Schwartzia					0.629
	Syntrophomonas					0.264
	Tepidibacter	0.549				0.549
	Succiniclasticum	0.174				0.429
	Bacillus	0.444				0.893				0.714
	Gemella									0.178
	Paenibacillus	0.423				0.094				0.717
	Paenisporosarcina	0.067				0.264
	Psychrobacillus	0.264
	Staphylococcus									0.363
	Catabacter					0.615				0.623
	Christensenella	0.898				0.987				0.618
	Clostridium	0.846				0.648				0.64
	Massilioclostridium					0.264				0.911
	Bacilliculturomica	0.812				0.209				0.549
	Emergencia	0.587				0.237
	Evtepia	0.553				0.708				0.987
	Eubacterium	0.736				0.532				0.167
	Anaerococcus	0.821				0.201				0.264
	Murdochiella	0.264				0.549
	Parvimonas	0.817				0.466				0.08
	Peptoniphilus	0.722				0.918				0.178
	Tissierella	0.629
	Mogibacterium	0.802				0.194				0.429
	Hungateiclostridium	0.549				0.264				0.83
	Pseudoclostridium	0.264				0.911				0.554
	Anaerobutyricum	0.264				0.911				0.846
	Anaerocolumna	0.629				0.549				0.549
	Anaerostipes	0.549
	Anaerotignum	0.264				0.795
	Blautia	0.989				0.999				0.366
	Butyrivibrio
	Catonella	0.145				0.836				0.461
	Coprococcus	0.549				0.449				0.186
	Dorea	0.549				0.429
	Eisenbergiella	0.794				0.131				0.067
	Enterocloster	0.767				0.403				0.363
	Faecalimonas									0.549
	Hungatella	0.063				0.21				0.296
	Johnsonella	0.057				0.219				0.911
	Lachnoanaerobaculum	0.072				0.652				0.041	0.043	1	0.171
	Lachnoclostridium	0.296				0.549
	Lachnospira	0.264				0.911				0.928
	Lacrimispora	0.041	0.109	0.109	1	0.325				0.067
	Marvinbryantia	0.549
	Mediterraneibacter	0.615				0.911				0.846
	Ruminococcus	0.449				0.797				0.255
	Oribacterium	0.296
	Roseburia	0.979				0.338				0.629
	Schaedlerella	0.549
	Shuttleworthia	0.511				0.264
	Dysosmobacter									0.926
	Oscillibacter	0.156				0.549
	Clostridioides					0.615				0.008	1	0.007	0.094
	Filifactor	0.809				0.445				0.484
	Peptoanaerobacter	0.203				0.812				0.917
	Peptoclostridium	0.549				0.527
	Peptostreptococcus	0.16				0.235				0.632
	Agathobaculum	0.911				0.981				0.618
	Anaerotruncus	0.235				0.362
	Butyricicoccus	0.296				0.156
	Faecalibacterium	0.251				0.215				0.857
	Flavonifractor	0.824				0.492				0.408
	Intestinimonas	0.738				0.945				0.264
	Provencibacterium					0.615				0.608
	Pseudoflavonifractor	0.549				0.615
	Ruthenibacterium	0.256				0.773				0.618
	Anaerorhabdus	0.546				0.615				0.629
	Eggerthia					0.264
	Holdemania	0.549
	Lactimicrobium	0.549
	Solobacterium	0.549				0.549				0.629
	Turicibacter									0.615
	Alkaliphilus	0.549
	Geosporobacter	0.549
	Aminipila	0.363				0.549
	Neobittarella					0.264				0.86
	Petroclostridium	0.264				0.911				0.884
	Pygmaiobacter									0.264
	Sporobacter
	Abiotrophia
	Globicatella									0.549
	Granulicatella	0.549				0.229				0.23
	Enterococcus	0.549				0.264				0.574
	Lactiplantibacillus
	Lactobacillus	0.556				0.769				0.866
	Pediococcus									0.549
	Weissella									0.549
	Lactococcus					0.594				0.374
	Streptococcus	0.672				0.743				0.224
	Acidaminococcus	0.549
	Phascolarctobacterium	0.616				0.264				0.549
	Dialister	0.259				0.629				0.85
	Megasphaera					0.264
	Mitsuokella	0.549				0.549
	Selenomonas	0.466				0.491				0.549
	Veillonella									0.264
	Helcococcus	0.545				0.179				0.082
	Bacteroides	0.308				0.075				0.914
	Mediterranea	0.992				0.199				0.987
	Phocaeicola	0.914				0.916				0.486
	Barnesiella	0.429				0.301				0.995
	Dysgonomonas	0.109				0.995				0.905
	Petrimonas	0.77				0.812				0.863
	Proteiniphilum	0.928				0.854				0.453
	Butyricimonas	0.633				0.861				0.442
	Odoribacter	0.565				0.385				0.429
	Sanguibacteroides	0.898				0.982				0.429
	Duncaniella	0.156				0.069				0.768
	Muribaculum					0.264				0.016	1	0.023	0.052
	Paramuribaculum					0.264
	Lascolabacillus	0.264				0.546
	Porphyromonas	0.645				0.093				0.815
	Alloprevotella	0.313				0.748				0.555
	Paraprevotella	0.325				0.508				0.146
	Prevotella	0.288				0.277				0.756
	Prevotellamassilia	0.589				0.691				0.814
	Draconibacterium					0.264
	Alistipes	0.122				0.918				0.834
	Millionella	0.264				0.264
	Parabacteroides	0.566				0.628				0.58
	Tannerella	0.205				0.245				0.887
	Chitinophaga	0.209				0.782
	Prosthecochloris	0.264				0.264
	Hymenobacter	0.768				0.77				0.532
	Pontibacter	0.067				0.429
	Dyadobacter	0.264				0.264
	Aquimarina									0.549
	Capnocytophaga	0.626				0.35				0.824
	Cellulophaga									0.549
	Flavobacterium	0.1				0.41				0.795
	Lutibacter									0.549
	Myroides									0.367
	Polaribacter									0.549
	Tenacibaculum									0.549
	Winogradskyella									0.549
	Bergeyella	0.677				0.385				0.908
	Chryseobacterium	0.473				0.725				0.961
	Cloacibacterium									0.264
	Elizabethkingia					0.549				0.02	1	0.048	0.036
	Riemerella									0.053
	Mucilaginibacter	0.264
	Pedobacter	0.201				0.826
	Sphingobacterium	0.201				0.264
	Imtechella									0.549
	Leeuwenhoekiella					0.264				0.856
	Lentimicrobium	0.138				0.596
	Mangrovibacterium					0.264
	Maribacter									0.549
	Paludibacter	0.372				0.936
	Salinivirga	0.549				0.829
	Soonwooa									0.264
	Sunxiuqinia					0.264
	Tenuifilum	0.549
	Arcobacter	0.555								0.519
	Campylobacter	0.049	0.043	0.844	0.663	0.953				0.532
	Helicobacter	0.549								0.911
	Wolinella	0.902				0.176				0.518
	Chlorobaculum	0.264				0.264
	Chlorobium	0.264				0.264
	Pelodictyon	0.264				0.264
	Bellilinea	0.539				0.549
	Leptolinea	0.615
	Levilinea	0.205				0.467
	Pelolinea	0.926				0.549
	Anaerolinea	0.265				0.926
	Flexilinea	0.557				0.714				0.276
	Herpetosiphon									0.264
	Longilinea	0.328				0.936
	Ornatilinea	0.093				0.629
	Meiothermus									0.119
	Endomicrobium	0.839				0.698				0.549
	Methanimicrococcus	0.155				0.615
	Halococcus									0.911
	Methanobrevibacter	0.001	1	0	0.03	0.009	1	0.007	0.149	0.561
	Methanomassiliicoccus	0.264				0.264
	Methanocorpusculum	0.264
	Methanosarcina	0.059				0.022	0.018	1	0.265	0.01	1	0.008	0.142
	Fusobacterium	0.013	0.04	1	0.02	0.36				0.424
	Caviibacter					0.629
	Leptotrichia	0.549				0.546				0.365
	Oceanivirga									0.429
	Pseudoleptotrichia	0.296				0.228				0.839
	Sneathia					0.615				0.83
	Streptobacillus									0.629
	Acholeplasma	0.264				0.001	1	0.001	0.005	0.065
	Mycoplasma	0.296				0.078				0.004	1	0.003	0.079
	Ureaplasma									0.629
	Aquimonas	0.987				0.245				0.549
	Azohydromonas									0.264
	Azonexus					0.264
	Basfia									0.073
	Bisgaardia									0.521
	Caviibacterium									0.073
	Chiayiivirga	0.11				0.15				0.629
	Conservatibacter									0.214
	Cricetibacter									0.073
	Curvibacter	0.549				0.062				0.245
	Dokdonella	0.264				0.615				0.549
	Frederiksenia	0.317				0.059				0.373
	Histophilus									0.369
	Lampropedia	0.744				0.274				0.519
	Macromonas									0.264
	Mesocricetibacter									0.264
	Necropsobacter									0.429
	Nicoletella									0.069
	Oryzisolibacter	0.296				0.264				0.555
	Ottowia	0.304				0.057				0.795
	Phocoenobacter									0.288
	Propionivibrio	0.647				0.628				0.796
	Pseudorhodoferax	0.549								0.264
	Pulveribacter	0.969				0.207				0.615
	Ramlibacter	0.546				0.008	0.162	0.381	0.006	0.615
	Rappaport	0.156				0.156				0.549
	Rehaibacterium	0.264				0.615				0.549
	Rhodocyclus					0.615
	Serpentinomonas					0.615				0.264
	Tepidicella					0.067
	Ursidibacter					0.549				0.094
	Verminephrobacter	0.549								0.264
	Vespertiliibacter									0.075
	Volucribacter									0.071
	Aeromonas					0.615
	Achromobacter	0.31				0.358				0.555
	Acidovorax	0.087				0.034	1	0.088	0.05	0.462
	Alicycliphilus	0.969				0.073				0.551
	Bordetella	0.629				0.067
	Burkholderia	0.264				0.073				0.264
	Comamonas	0.142				0.054				0.673
	Corticibacter	0.7				0.234				0.568
	Cupriavidus	0.259				0.245				0.551
	Delftia	0.208				0.031	0.171	0.98	0.03	0.555
	Diaphorobacter	0.785				0.484				0.615
	Extensimonas	0.296				0.122				0.615
	Herbaspirillum					0.264
	Hydrogenophaga	0.376				0.039	0.233	0.887	0.036	0.722
	Kerstersia	0.264
	Lautropia	0.391				0.047	1	0.069	0.111	0.415
	Limnohabitans					0.016	0.023	1	0.052
	Massilia	0.264				0.615				0.615
	Pandoraea					0.264
	Pelistega	0.615								0.615
	Pseudacidovorax	0.549				0.264				0.629
	Ralstonia	0.264				0.264
	Rhodoferax					0.092				0.264
	Rubrivivax	0.549								0.264
	Simplicispira	0.764				0.131				0.615
	Sphaerotilus									0.264
	Tepidimonas	0.786				0.016	0.51	0.205	0.013	0.811
	Variovorax	0.901				0.038	0.905	0.224	0.035	0.615
	Alysiella									0.833
	Conchiformibius	0.549				0.156				0.659
	Eikenella	0.259				0.258				0.951
	Kingella	0.372				0.296				0.772
	Neisseria	0.08				0.067				0.144
	Uruburuella					0.296				0.264
	Azoarcus									0.429
	Thauera	0.539				0.046	0.381	0.645	0.04	0.244
	Aquabacterium					0.016	0.023	1	0.052	0.264
	Paraburkholderia	0.615				0.02	0.048	1	0.036	0.563
	Ideonella									0.264
	Brachymonas	0.063				0.025	1	0.062	0.04	0.072
	Cardiobacterium	0.071				0.034	1	0.032	0.191	0.931
	Dichelobacter	0.296				0.296				0.549
	Suttonella	0.478				0.04	1	0.044	0.159	0.225
	Desulfobulbus	0.223				0.279				0.345
	Desulfomicrobium	0.543				0.283				0.933
	Bilophila	0.177				0.031	0.079	0.097	1	0.385
	Desulfovibrio	0.298				0.528				0.359
	Mailhella					0.264				0.596
	Geobacter	0.264				0.264
	Escherichia	0.898								0.551
	Morganella	0.549
	Proteus	0.629								0.264
	Raoultella
	Salmonella	0.429				0.067				0.044	1	0.038	0.382
	Legionella									0.429
	Corallococcus	0.264				0.629				0.226
	Myxococcus									0.067
	Morococcus					0.549				0.549
	Halomonas	0.549				0.066				0.517
	Salinicola									0.208
	Marinobacterium					0.549
	Gilliamella									0.067
	Actinobacillus					0.549				0.05
	Aggregatibacter					0.549				0.08
	Avibacterium									0.239
	Bibersteinia									0.082
	Gallibacterium									0.117
	Glaesserella	0.264				0.629				0.067
	Haemophilus	0.142				0.369				0.078
	Lonepinella									0.422
	Mannheimia									0.082
	Muribacter									0.197
	Otariodibacter									0.07
	Pasteurella	0.562				0.71				0.411
	Rodentibacter									0.175
	Acinetobacter	0.926				0.957				0.419
	Moraxella	0.816				0.232				0.771
	Psychrobacter	0.809				0.479				0.82
	Pseudomonas	0.785				0.015	0.046	1	0.022	0.458
	Microvirga									0.264
	Paracoccus	0.264								0.441
	Ponticoccus	0.784				0.075				0.527
	Aromatoleum					0.264
	Oryzomicrobium
	Sphingomonas									0.821
	Photobacterium	0.264				0.555				0.042	1	0.062	0.104
	Vibrio					0.264				0.078
	Rhodanobacter					0.615
	Arenimonas	0.325				0.367				0.629
	Luteimonas	0.251				0.046	0.076	1	0.096	0.83
	Lysobacter	0.109				0.103				0.455
	Pseudoxanthomonas	0.104				0.15				0.844
	Stenotrophomonas	0.107				0.132				1
	Thermomonas	0.818				0.245				0.629
	Vulcaniibacterium	0.514				0.245				0.629
	Xanthomonas	0.216				0.046	0.076	1	0.096	0.694
	Xenophilus	0.969				0.019	0.044	1	0.034	0.615
	Sphaerochaeta					0.067
	Treponema	0.239				0.627				0.475
	Cloacibacillus	0.298				0.176				0.296
	Jonquetella	0.283				0.783
	Pyramidobacter	0.589				0.132				0.549
	Synergistes	0.083				0.132				0.549
	Aminiphilus	0.383				0.672				0.549
	Aminivibrio	0.385				0.072				0.122
	Aminobacterium	0.549
	Aminomonas	0.345				0.124				0.551
	Dethiosulfovibrio	0.511				0.318				0.982
	Thermanaerovibrio	0.441				0.132				0.549
	Desulfoprunum	0.067				0.264
	Akkermansia									0.549

## Sheet: TableS5
Table S5: R2 analysis and p-value for each collected metadata and detected bacterial species in saliva and dental plaque samples. All statistically significant p-value were highlighted in green.
Variable	R2	p-value
Age	0.0368	0.01633
Weight	0.039	0.076
Sample type (dental plaque or saliva)	0.2244	0.0035
Clinical status	0.0081	0.7546
Gender	0.0031	0.878
Breed	0.224	0.0035
Diet	0.0069	0.878
Dental cleaning	0.0124	1
Actinomyces spp.	0.2978	0.001
Bacteroides spp.	0.1609	0.001
Tannerella spp.	0.177	0.001
Campylobacter spp.	0.0952	0.001
Porphyromonas spp.	0.2505	0.001
Porphyromonas gulae	0.7221	0.001
Porphyromonas cangingivalis	0.2656	0.001
Treponema spp.	0.4292	0.001
Fusobacterium spp.	0.1668	0.001
Corynebacterium spp.	0.3648	0.001
Prevotella spp.	0.0907	0.001
Tannerella forsythia	0.1204	0.001
Clostridium spp.	0.2704	0.001
Schaalia spp.	0.1258	0.001
Desulfomicrobium orale	0.3735	0.001
Streptococcus spp.	0.0912	0.001
Porphyromonas gingivalis	0.4592	0.001
Parabacteroides spp.	0.2242	0.001
Desulfomicrobium spp.	0.4505	0.001
Neisseria spp.	0.1902	0.001
Moraxella spp.	0.15	0.001
Porphyromonas gingivicanis	0.13	0.001
Tessaracoccus spp.	0.2868	0.001
Filifactor spp.	0.349	0.001
Phocaeicola spp.	0.1939	0.001
Capnocytophaga spp.	0.1006	0.001
Streptomyces spp.	0.2671	0.001
Desulfovibrio spp.	0.14	0.001
Paenibacillus spp.	0.4276	0.001
Capnocytophaga cynodegmi	0.1756	0.001
Porphyromonas crevioricanis	0.084	0.001
Pseudomonas spp.	0.2909	0.001
Corynebacterium canis	0.5376	0.001
Eubacterium spp.	0.3453	0.001
Pseudopropionibacterium spp.	0.3147	0.001
Buchananella spp.	0.0805	0.002
Cardiobacterium spp.	0.1035	0.001
Proteiniphilum spp.	0.2586	0.001
Acidovorax spp.	0.1307	0.001
Blautia spp.	0.2314	0.001
Aminivibrio spp.	0.3334	0.001
Comamonas spp.	0.1391	0.001
Alistipes spp.	0.1322	0.001
Treponema denticola	0.2179	0.001
Filifactor alocis	0.1357	0.001
Brachymonas spp.	0.0286	0.054
Petrimonas spp.	0.2919	0.001
Ottowia spp.	0.1156	0.001
Capnocytophaga canimorsus	0.1527	0.001
Lampropedia spp.	0.1259	0.001
Bacteroides pyogenes	0.0238	0.105
Flexilinea spp.	0.2483	0.001
Bacillus spp.	0.0968	0.001
Bergeyella zoohelcum	0.0934	0.001
Peptoniphilus spp.	0.2879	0.001
Propionivibrio spp.	0.1977	0.001
Porphyromonas macacae	0.0593	0.003
Neisseria shayeganii	0.0992	0.001
Peptoanaerobacter spp.	0.1136	0.001
Cloacibacillus spp.	0.2998	0.001
Dysgonomonas spp.	0.1536	0.001
Bacteroides heparinolyticus	0.0926	0.002
Pasteurella spp.	0.2164	0.001
Aminomonas spp.	0.2974	0.001
Desulfobulbus spp.	0.2301	0.001
Capnocytophaga canis	0.1326	0.001
Frederiksenia canicola	0.1744	0.001
Haemophilus spp.	0.331	0.001
Acinetobacter spp.	0.1984	0.001
Methanosarcina spp.	0.2183	0.001
Lautropia spp.	0.0818	0.001
Corticibacter spp.	0.1201	0.001
Flavobacterium spp.	0.0762	0.001
Pyramidobacter spp.	0.2688	0.001
Neisseria dumasiana	0.1158	0.001
Lachnoanaerobaculum spp.	0.0818	0.001
Pasteurella canis	0.1395	0.001
Gleimia spp.	0.0066	0.523
Enterocloster spp.	0.2094	0.001
Ruminococcus spp.	0.1818	0.001
Catonella spp.	0.1356	0.001
Prevotellamassilia spp.	0.1704	0.001
Neisseria weaveri	0.1232	0.001
Cutibacterium acnes	0.1321	0.001
Psychrobacter spp.	0.072	0.001
Alloprevotella spp.	0.1773	0.001
Lysobacter spp.	0.0813	0.001
Mycolicibacterium spp.	0.2201	0.001
Corynebacterium freiburgense	0.0195	0.149
Propionibacterium spp.	0.2999	0.001
Acidipropionibacterium spp.	0.2471	0.001
Chryseobacterium spp.	0.1132	0.001
Peptostreptococcus canis	0.0769	0.001
Pasteurella dagmatis	0.0683	0.002
Synergistes spp.	0.1922	0.001
Nocardioides spp.	0.3307	0.001
Suttonella spp.	0.0876	0.001
Thermanaerovibrio spp.	0.1866	0.001
Peptostreptococcus spp.	0.1453	0.001
Hydrogenophaga spp.	0.1321	0.001
Buchananella hordeovulneris	0.1824	0.001
Conchiformibius steedae	0.1875	0.001
Butyricimonas spp.	0.1093	0.001
Nocardia spp.	0.2214	0.001
Neisseria zoodegmatis	0.0874	0.001
Campylobacter rectus	0.0232	0.084
Porphyromonas circumdentaria	0.1767	0.001
Neisseria animaloris	0.0508	0.007
Microbacterium spp.	0.331	0.001
Simplicispira spp.	0.1156	0.001
Euzebya spp.	0.0668	0.003
Aminiphilus spp.	0.1785	0.001
Conchiformibius spp.	0.2088	0.001
Eikenella spp.	0.1106	0.001
Evtepia spp.	0.1105	0.001
Paludibacter spp.	0.1147	0.001
Frederiksenia spp.	0.3135	0.001
Corynebacterium mustelae	0.0701	0.001
Haemophilus haemoglobinophilus	0.1389	0.001
Methanobrevibacter oralis	0.0847	0.001
Bifidobacterium spp.	0.1687	0.001
Georgenia spp.	0.114	0.001
Kitasatospora spp.	0.0761	0.002
Helcococcus spp.	0.0744	0.002
Intestinimonas spp.	0.1232	0.001
Cellulomonas spp.	0.2571	0.001
Mycobacterium spp.	0.1099	0.001
Stenotrophomonas spp.	0.0602	0.005
Wolinella spp.	0.016	0.189
Actinomyces oricola	0.0459	0.014
Bilophila spp.	0.1626	0.001
Tepidimonas spp.	0.0969	0.001
Mycoplasma spp.	0.0772	0.001
Leucobacter spp.	0.1223	0.001
Xanthomonas spp.	0.0675	0.001
Brachybacterium spp.	0.258	0.001
Luteococcus spp.	0.1534	0.001
Brevilactibacter spp.	0.1118	0.001
Longilinea spp.	0.1543	0.001
Glaesserella spp.	0.2821	0.001
Ursidibacter spp.	0.2793	0.001
Dethiosulfovibrio spp.	0.1337	0.001
Anaerotruncus spp.	0.1013	0.001
Photobacterium spp.	0.1496	0.001
Faecalibacterium prausnitzii	0.0705	0.003
Friedmanniella spp.	0.1842	0.001
Lactobacillus spp.	0.0074	0.504
Coprococcus spp.	0.1485	0.001
Variovorax spp.	0.104	0.001
Lactococcus lactis	0.09	0.001
Bergeyella spp.	0.0985	0.001
Luteimonas spp.	0.0612	0.003
Johnsonella spp.	0.009	0.418
Cutibacterium spp.	0.1948	0.001
Prevotella intermedia	0.0211	0.105
Actinobacillus spp.	0.2531	0.001
Mannheimia spp.	0.2689	0.001
Pseudoxanthomonas spp.	0.0447	0.012
Selenomonas spp.	0.0415	0.013
Hungatella spp.	0.0178	0.189
Pasteurella multocida	0.0194	0.158
Fusobacterium nucleatum	0.0251	0.071
Micromonospora spp.	0.2034	0.001
Endomicrobium spp.	0.0567	0.006
Streptococcus minor	0.0324	0.04
Thauera spp.	0.0894	0.001
Kocuria spp.	0.1713	0.001
Brevibacterium spp.	0.2558	0.001
Ponticoccus spp.	0.1712	0.001
Eisenbergiella spp.	0.0608	0.005
Bibersteinia spp.	0.2967	0.001
Desulfobulbus oralis	0.0132	0.273
Chiayiivirga spp.	0.0415	0.015
Levilinea spp.	0.0892	0.001
Auraticoccus spp.	0.1771	0.001
Clostridioides spp.	0.0847	0.001
Parvimonas spp.	0.0344	0.027
Roseburia spp.	0.04	0.024
Neisseria canis	0.0655	0.002
Vespertiliibacter spp.	0.2622	0.001
Otariodibacter spp.	0.2731	0.001
Paraprevotella spp.	0.0674	0.002
Amycolatopsis spp.	0.1811	0.001
Rodentibacter spp.	0.1996	0.001
Delftia spp.	0.0979	0.001
Nonomuraea spp.	0.0951	0.001
Aestuariimicrobium spp.	0.1608	0.001
Actinomyces howellii	0.0873	0.001
Faecalibacterium spp.	0.0203	0.12
Lacrimispora spp.	0.0156	0.219
Ramlibacter spp.	0.076	0.002
Mediterranea spp.	0.0542	0.005
Methanosarcina mazei	0.0663	0.001
Olsenella spp.	0.0264	0.071
Histophilus spp.	0.1697	0.001
Treponema medium	0.0186	0.168
Flavonifractor spp.	0.0427	0.009
Pauljensenia spp.	0.0978	0.001
Granulicatella spp.	0.0519	0.005
Canibacter spp.	0.0621	0.004
Avibacterium spp.	0.2031	0.001
Nigerium spp.	0.1403	0.001
Muribacter spp.	0.2185	0.001
Treponema socranskii	0.0104	0.405
Hymenobacter spp.	0.0007	0.94
Corallococcus spp.	0.0766	0.001
Lachnospira eligens	0.0656	0.003
Arenimonas spp.	0.0318	0.041
Odoribacter spp.	0.0348	0.045
Bacilliculturomica spp.	0.0436	0.012
Achromobacter spp.	0.0908	0.001
Eubacterium rectale	0.0636	0.003
Fusobacterium russii	0.0368	0.027
Salmonella spp.	0.0154	0.211
Pseudoleptotrichia spp.	0.0894	0.001
Kingella spp.	0.0935	0.001
Phascolarctobacterium spp.	0.0397	0.017
Jonquetella spp.	0.0412	0.02
Aggregatibacter spp.	0.1799	0.001
Diaphorobacter spp.	0.0606	0.007
Lentimicrobium spp.	0.0269	0.054
Microlunatus spp.	0.1528	0.001
Paraburkholderia spp.	0.1074	0.001
Anaerobutyricum hallii	0.0632	0.003
Mediterraneibacter butyricigenes	0.0638	0.003
Ruminococcus bicirculans	0.064	0.003
Lonepinella spp.	0.116	0.001
Ornatilinea spp.	0.0543	0.008
Culturomica spp.	0.0263	0.085
Nicoletella spp.	0.2437	0.001
Desertihabitans spp.	0.1388	0.001
Gallibacterium spp.	0.1754	0.001
Barnesiella spp.	0.0355	0.022
Rhodoferax spp.	0.0304	0.049
Gemella palaticanis	0.141	0.001
Petroclostridium spp.	0.0618	0.003
Phocaeicola coprophilus	0.0633	0.003
Phocaeicola dorei	0.067	0.003
Pseudoclostridium spp.	0.0612	0.003
Propioniciclava spp.	0.135	0.001
Extensimonas spp.	0.0368	0.028
Pulveribacter spp.	0.0654	0.002
Propionicimonas spp.	0.1336	0.001
Naumannella spp.	0.139	0.001
Arthrobacter spp.	0.1582	0.001
Duncaniella spp.	0.0371	0.018
Actinomyces dentalis	0.0128	0.283
Desulfofarcimen acetoxidans	0.0586	0.003
Flavonifractor plautii	0.0617	0.003
Pseudopropionibacterium propionicum	0.0557	0.004
Moraxella canis	0.0881	0.001
Dialister invisus	0.0098	0.391
Anaerolinea spp.	0.0413	0.019
Micropruina spp.	0.1159	0.001
Alicycliphilus spp.	0.0407	0.015
Emergencia spp.	0.0209	0.112
Halomonas spp.	0.058	0.007
Janibacter spp.	0.1281	0.001
Xenophilus spp.	0.0596	0.003
Bacteroides uniformis	0.0699	0.001
Parabacteroides merdae	0.0588	0.003
Paraprevotella xylaniphila	0.0589	0.003
Petroclostridium xylanilyticum	0.0602	0.003
Ruthenibacterium lactatiformans	0.0584	0.003
Mycoplasma edwardii	0.1227	0.001
Arcobacter spp.	0.0145	0.229
Mogibacterium spp.	0.027	0.067
Thermomonas spp.	0.0401	0.017
Anaerococcus spp.	0.0284	0.042
Gemella spp.	0.1047	0.001
Christensenella spp.	0.0113	0.323
Curvibacter spp.	0.034	0.03
Acholeplasma spp.	0.0058	0.585
Agathobaculum butyriciproducens	0.0603	0.003
Catabacter hongkongensis	0.0597	0.003
Christensenella timonensis	0.0615	0.003
Parabacteroides distasonis	0.0608	0.003
Ruminococcus callidus	0.065	0.003
Methanimicrococcus spp.	0.0198	0.135
Canibacter oris	0.0315	0.031
Leptotrichia spp.	0.0605	0.002
Vulcaniibacterium spp.	0.0348	0.033
Sanguibacteroides spp.	0.0372	0.03
Cupriavidus spp.	0.06	0.002
Phocoenobacter spp.	0.1652	0.001
Provencibacterium massiliense	0.0625	0.003
Sneathia amnii	0.0552	0.004
Mycoplasma canis	0.0964	0.001
Aquimonas spp.	0.0226	0.103
Anaerovorax spp.	0.0218	0.109
Aminipila spp.	0.0117	0.336
Enterococcus spp.	0.0232	0.099
Pedobacter spp.	0.0228	0.089
Vibrio spp.	0.1577	0.001
Chitinophaga spp.	0.0205	0.115
Nocardiopsis spp.	0.1259	0.001
Paracoccus spp.	0.0825	0.001
Mailhella massiliensis	0.0621	0.005
Meiothermus silvanus	0.0912	0.001
Moraxella osloensis	0.0869	0.001
Anaerorhabdus spp.	0.019	0.148
Rappaport spp.	0.0536	0.003
Micrococcus spp.	0.1343	0.001
Bisgaardia spp.	0.1023	0.001
Salinivirga spp.	0.0148	0.231
Propionicicella spp.	0.0805	0.001
Ruthenibacterium spp.	0.0277	0.055
Granulicoccus spp.	0.0897	0.001
Marmoricola spp.	0.1215	0.001
Ornithinimicrobium spp.	0.1042	0.001
Gordonia spp.	0.1201	0.001
Pseudonocardia spp.	0.1288	0.001
Eubacterium infirmum	0.0572	0.003
Fastidiosipila sanguinis	0.0603	0.005
Haemophilus haemolyticus	0.079	0.001
Leeuwenhoekiella aequorea	0.0554	0.003
Neobittarella massiliensis	0.057	0.003
Peptoniphilus mikwangii	0.0107	0.335
Methanobrevibacter spp.	0.0311	0.033
Pseudoclavibacter spp.	0.0205	0.126
Riemerella spp.	0.0934	0.001
Anaerotignum spp.	0.027	0.064
Oryzisolibacter spp.	0.0312	0.038
Prevotella koreensis	0.0166	0.186
Volucribacter spp.	0.0979	0.001
Raineyella spp.	0.086	0.001
Escherichia coli	0.0187	0.15
Burkholderia spp.	0.0151	0.24
Serinicoccus spp.	0.0919	0.001
Actinomadura spp.	0.1092	0.001
Demequina spp.	0.074	0.002
Rhodococcus spp.	0.1107	0.001
Actinomyces slackii	0.0531	0.004
Alistipes indistinctus	0.0507	0.008
Anaerobium acetethylicum	0.0482	0.01
Anaeromassilibacillus spp.	0.0527	0.006
Bilophila wadsworthia	0.018	0.18
Elizabethkingia spp.	0.0534	0.006
Hungateiclostridium clariflavum	0.0569	0.006
Hungateiclostridium thermocellum	0.0562	0.006
Lawsonella spp.	0.06	0.006
Sphingomonas spp.	0.0931	0.002
Succiniclasticum spp.	0.0062	0.581
Prevotella oris	0.0135	0.249
Eikenella corrodens	0.0129	0.301
Mogibacterium timidum	0.0057	0.614
Pseudomonas aeruginosa	0.0381	0.015
Geodermatophilus spp.	0.0359	0.018
Conservatibacter spp.	0.0926	0.001
Lactobacillus iners	0.0826	0.001
Salinicola salarius	0.0362	0.02

## Sheet: TableS6
Table S6: Average relative abundance and prevalence of each detected bacterial species per each sample dividied according to sample types and clinical conditions.
	Dental plaques							Saliva
	H		CGI		P			H		CGI		P
	Average	Prevalence	Average	Prevalence	Average	Prevalence		Average	Prevalence	Average	Prevalence	Average	Prevalence
Abiotrophia spp.	0	0	0	0	0	0		0	0	0	0	0	0
Acholeplasma spp.	0	0	8.97331e-05	0.0277778	0.000576652	0.138889		0	0	0.000119066	0.0555556	0.000618551	0.166667
Achromobacter spp.	7.16728e-05	0.0833333	0.000135653	0.166667	1.93828e-05	0.0277778		6.50523e-05	0.0666667	8.37739e-05	0.0555556	0	0
Acidaminococcus spp.	2.9809e-05	0.0166667	0	0	0	0		0	0	0	0	0	0
Acidipropionibacterium spp.	0.00083823	0.366667	0.00195782	0.416667	0.000595647	0.25		0.000319166	0.2	0.00170083	0.277778	0.000437507	0.111111
Acidovorax spp.	0.00175745	0.85	0.00213344	0.722222	0.000870464	0.5		0.000736679	0.4	0.0011215	0.555556	0.000512663	0.277778
Acinetobacter johnsonii	0	0	0	0	0	0		0.000157828	0.0666667	0	0	0	0
Acinetobacter lwoffii	0	0	0	0	0	0		3.2401e-05	0.0333333	0	0	0	0
Acinetobacter spp.	0.000641609	0.283333	0.000533043	0.333333	0.000792378	0.25		0.00294058	0.733333	0.00210604	0.722222	0.00263259	0.888889
Acinetobacter venetianus	0	0	0	0	0	0		0	0	0	0	5.82972e-05	0.0555556
Actinobacillus seminis	0	0	0	0	0	0		0	0	9.57839e-05	0.0555556	0	0
Actinobacillus spp.	2.23133e-05	0.0166667	0	0	0	0		0.00338064	0.4	0.00198614	0.166667	0.00681966	0.555556
Actinomadura spp.	0	0	6.01544e-05	0.0833333	1.45733e-05	0.0277778		0	0	4.70628e-05	0.0555556	3.53961e-05	0.0555556
Actinomyces dentalis	2.42005e-05	0.0166667	0.000583756	0.111111	0.000984978	0.111111		7.50033e-05	0.0666667	7.86322e-05	0.0555556	0	0
Actinomyces denticolens	2.83503e-05	0.0166667	3.70567e-05	0.0277778	0	0		0	0	0	0	0	0
Actinomyces howellii	0.000365286	0.1	0.000455116	0.166667	0.000318927	0.111111		0	0	0	0	0.000143503	0.111111
Actinomyces israelii	0	0	3.94553e-05	0.0277778	0	0		0	0	0	0	0	0
Actinomyces mediterranea	0	0	0.000390123	0.0277778	8.80908e-05	0.0277778		0	0	0.000392523	0.111111	0	0
Actinomyces oricola	0.00172826	0.2	0.00679454	0.0833333	0.0144178	0.416667		0.000856798	0.133333	0.000665218	0.0555556	0.000468931	0.166667
Actinomyces oris	0	0	0	0	0	0		0	0	6.91394e-05	0.0555556	0	0
Actinomyces ruminicola	2.25897e-05	0.0166667	0	0	0	0		0	0	0	0	0	0
Actinomyces slackii	0	0	3.32694e-05	0.0277778	0	0		9.99153e-05	0.0666667	0.000416115	0.166667	0	0
Actinomyces timonensis	0	0	5.40358e-05	0.0277778	0	0		0	0	9.20089e-05	0.0555556	6.58639e-05	0.0555556
Actinomyces spp.	0.0277846	1	0.0345202	1	0.0287066	1		0.0130887	0.966667	0.0229929	0.944444	0.0156297	0.944444
Actinoplanes spp.	0	0	3.63169e-05	0.0555556	0	0		0	0	3.41328e-05	0.0555556	0	0
Actinospica spp.	2.69527e-05	0.0166667	0	0	1.37522e-05	0.0277778		0	0	0	0	0.000116209	0.111111
Aeromicrobium spp.	0	0	0	0	0	0		0	0	7.98317e-05	0.0555556	0	0
Aeromonas spp.	1.39645e-05	0.0166667	0.000203117	0.0277778	0	0		0	0	0	0	0	0
Aestuariimicrobium spp.	0.000160431	0.0666667	0.000810236	0.222222	8.93425e-05	0.0555556		3.72133e-05	0.0333333	0.000564678	0.111111	0.000177816	0.0555556
Agathobaculum butyriciproducens	3.72732e-05	0.0166667	0	0	0.000134771	0.0277778		0.00053953	0.133333	0.000649311	0.166667	0.000424012	0.0555556
Agathobaculum spp.	4.97608e-05	0.0333333	7.96742e-05	0.0555556	3.06825e-05	0.0277778		0	0	0	0	0	0
Aggregatibacter aphrophilus	0.000195996	0.0166667	0	0	0	0		0	0	0	0	0.000113939	0.0555556
Aggregatibacter segnis	0	0	0	0	0	0		0.000941774	0.0333333	0	0	0	0
Aggregatibacter spp.	0	0	0	0	0	0		0.000622632	0.233333	0.000663776	0.0555556	0.00192415	0.333333
Agrococcus spp.	6.40303e-05	0.0166667	3.90733e-05	0.0277778	0	0		0	0	0	0	0	0
Agromyces spp.	5.8852e-05	0.0166667	3.97875e-05	0.0277778	0	0		0	0	9.13061e-05	0.0555556	0	0
Akkermansia muciniphila	0	0	0	0	0	0		0.000151819	0.0333333	0	0	0	0
Akkermansia spp.	0	0	0	0	0	0		0.00010553	0.0333333	0	0	0	0
Alicycliphilus spp.	6.0873e-05	0.05	0.000118464	0.111111	2.18925e-05	0.0277778		8.48227e-05	0.0666667	8.93856e-05	0.0555556	0	0
Alistipes communis	0	0	0	0	5.23889e-05	0.0277778		0.000132445	0.0666667	9.87083e-05	0.0555556	0.000185791	0.0555556
Alistipes indistinctus	0	0	0	0	4.98325e-05	0.0277778		0.000174344	0.0666667	0.000226613	0.111111	0.000202321	0.0555556
Alistipes spp.	0.00143514	0.683333	0.00174318	0.694444	0.00167296	0.611111		0.000645464	0.466667	0.000832122	0.333333	0.000549822	0.388889
Alkaliphilus spp.	1.93187e-05	0.0166667	0	0	0	0		0	0	0	0	0	0
Alloprevotella rava	2.99957e-05	0.0166667	0	0	0	0		0	0	0	0	0	0
Alloprevotella spp.	0.000934414	0.3	0.00102816	0.388889	0.000723103	0.25		0.00159463	0.433333	0.00219359	0.5	0.0011288	0.333333
Alysiella spp.	0	0	0	0	0	0		0.000131031	0.0666667	0.000218416	0.0555556	0.000193806	0.111111
Aminicella spp.	2.93257e-05	0.0166667	0.000119275	0.0555556	0.000150573	0.0555556		0	0	0	0	0	0
Aminiphilus spp.	0.000490942	0.283333	0.000830294	0.444444	0.00053768	0.361111		3.71227e-05	0.0333333	0	0	0	0
Aminipila spp.	8.39002e-05	0.0666667	0.000115623	0.0833333	4.03253e-05	0.0277778		0	0	0	0	0	0
Aminivibrio spp.	0.00242207	0.75	0.00326095	0.944444	0.00269235	0.861111		0.000310131	0.2	0	0	0.000166097	0.111111
Aminobacterium spp.	3.55353e-05	0.0166667	0	0	0	0		0	0	0	0	0	0
Aminomonas spp.	0.00216576	0.633333	0.00308538	0.833333	0.00238222	0.722222		0.000150586	0.0666667	0	0	7.86567e-05	0.0555556
Amycolatopsis spp.	2.2196e-05	0.05	9.76772e-05	0.138889	3.23039e-05	0.0555556		3.2096e-05	0.0666667	0.000223061	0.333333	6.94878e-05	0.111111
Anaerobium acetethylicum	0	0	0	0	2.40636e-05	0.0277778		0.000137388	0.1	9.60906e-05	0.0555556	9.58428e-05	0.0555556
Anaerobutyricum hallii	0.000151939	0.0166667	0.00014537	0.0555556	0.000517008	0.0277778		0.0023242	0.166667	0.00290166	0.166667	0.00168786	0.111111
Anaerococcus spp.	0.000103976	0.05	0.000105844	0.0555556	0.000220204	0.111111		0	0	0	0	0.000142724	0.0555556
Anaerocolumna spp.	2.91932e-05	0.0333333	0	0	1.45364e-05	0.0277778		2.1274e-05	0.0333333	0	0	0	0
Anaerolinea spp.	9.73923e-05	0.05	0.000189159	0.138889	0.000103201	0.0833333		0	0	0	0	0	0
Anaeromassilibacillus senegalensis	0	0	0	0	0	0		5.16607e-05	0.0333333	9.29561e-05	0.0555556	7.87917e-05	0.0555556
Anaeromassilibacillus spp.	0	0	0	0	3.11286e-05	0.0277778		0.000108479	0.0666667	0.000160206	0.111111	9.03789e-05	0.0555556
Anaerorhabdus spp.	9.94878e-05	0.05	4.94622e-05	0.0277778	4.85411e-05	0.0277778		8.589e-05	0.0333333	6.88506e-05	0.0555556	0	0
Anaerosphaera spp.	0	0	0	0	0	0		0	0	0	0	0	0
Anaerostipes spp.	2.55243e-05	0.0166667	0	0	0	0		0	0	0	0	0	0
Anaerotignum spp.	6.2631e-05	0.05	7.7705e-05	0.0555556	3.08039e-05	0.0277778		0	0	0	0	0	0
Anaerotruncus spp.	0.000245252	0.15	0.00051941	0.333333	0.000378596	0.25		0	0	0	0	0	0
Anaerovorax spp.	5.74878e-05	0.0333333	0.000110004	0.0555556	0.000143952	0.111111		0	0	0	0	0	0
Aquabacterium spp.	0	0	9.21089e-05	0.0833333	0	0		0	0	6.08078e-05	0.0555556	0	0
Aquimarina spp.	0	0	0	0	0	0		3.4475e-05	0.0333333	0	0	0	0
Aquimonas spp.	4.74325e-05	0.05	0.000134845	0.0833333	2.23958e-05	0.0277778		7.8244e-05	0.0333333	0	0	0	0
Arcanobacterium spp.	0	0	0	0	0	0		0	0	0.000219041	0.111111	0	0
Arcobacter spp.	6.5922e-05	0.0333333	0	0	0.000182041	0.0277778		0.000163817	0.0666667	0.000563874	0.166667	0.000226486	0.111111
Arenimonas spp.	0.000197255	0.1	0.000517131	0.166667	6.35597e-05	0.0277778		0.000262328	0.0333333	0.000109516	0.0555556	0	0
Aromatoleum spp.	0	0	2.324e-05	0.0277778	0	0		0	0	0	0	0	0
Arsenicicoccus spp.	0	0	6.31039e-05	0.0555556	0	0		0	0	0	0	0	0
Arthrobacter spp.	1.95715e-05	0.0166667	0.000161746	0.111111	0	0		2.5713e-05	0.0333333	0.000374115	0.222222	0.000164448	0.111111
Auraticoccus spp.	0.0001782	0.133333	0.000583501	0.222222	9.68356e-05	0.0833333		0	0	0.000264547	0.111111	9.57522e-05	0.0555556
Austwickia spp.	0	0	9.62678e-05	0.0555556	0	0		0	0	9.45e-05	0.0555556	0	0
Avibacterium paragallinarum	0	0	0	0	0	0		0	0	0	0	0.000103989	0.0555556
Avibacterium spp.	0	0	0	0	0	0		0.000762814	0.266667	0.000728857	0.111111	0.0019122	0.333333
Azoarcus spp.	0	0	0	0	0	0		0	0	4.34528e-05	0.0555556	3.94106e-05	0.0555556
Azohydromonas spp.	0	0	0	0	0	0		0	0	3.30744e-05	0.0555556	0	0
Azonexus spp.	0	0	4.06931e-05	0.0277778	0	0		0	0	0	0	0	0
Bacilliculturomica massiliensis	0	0	0	0	0	0		3.0112e-05	0.0333333	0	0	0	0
Bacilliculturomica spp.	0.000115348	0.116667	6.61656e-05	0.0555556	0.000156984	0.166667		0	0	0	0	0	0
Bacillus megaterium	1.64887e-05	0.0166667	0	0	0	0		0	0	0	0	0	0
Bacillus paralicheniformis	0	0	0	0	0	0		0	0	0	0	0	0
Bacillus subtilis	0	0	0	0	0.000142191	0.0833333		0	0	0	0	0	0
Bacillus tropicus	0	0	0	0	0	0		0	0	0	0	6.22411e-05	0.0555556
Bacillus spp.	0.000470463	0.533333	0.000554396	0.611111	0.000507672	0.5		0.000421744	0.466667	0.00039635	0.444444	0.000594113	0.555556
Bacillus velezensis	0	0	0	0	6.77336e-05	0.0555556		0	0	0	0	0	0
Bacteroides fragilis	0	0	5.88481e-05	0.0555556	0	0		0	0	0.000222127	0.111111	0	0
Bacteroides heparinolyticus	0.00191135	0.516667	0.00251007	0.5	0.0013622	0.583333		0.00387808	0.4	0.00595873	0.444444	0.00291745	0.444444
Bacteroides pyogenes	0.00392603	0.416667	0.00541812	0.472222	0.00815769	0.75		0.00663434	0.533333	0.00559436	0.555556	0.00826144	0.611111
Bacteroides thetaiotaomicron	0	0	0	0	0	0		0.000217949	0.0333333	0	0	0	0
Bacteroides uniformis	0	0	0.000141756	0.0277778	0	0		0.000160423	0.1	0.000100783	0.111111	0.000367212	0.277778
Bacteroides spp.	0.0073095	0.966667	0.00823061	1	0.00722015	1		0.00795856	1	0.00691273	0.944444	0.00790272	1
Bacteroides xylanisolvens	1.969e-05	0.0333333	0	0	0	0		0	0	0	0	0	0
Barnesiella intestinihominis	0	0	0	0	3.46758e-05	0.0277778		6.0734e-05	0.0333333	7.15167e-05	0.0555556	8.37428e-05	0.0555556
Barnesiella spp.	6.0018e-05	0.05	8.50011e-05	0.0555556	0.0001642	0.111111		7.95283e-05	0.0666667	5.05944e-05	0.0555556	6.56117e-05	0.0555556
Basfia spp.	0	0	0	0	0	0		0	0	0.000275078	0.0555556	0.000534784	0.166667
Bellilinea spp.	5.2203e-05	0.0333333	8.48436e-05	0.0555556	3.11011e-05	0.0277778		0	0	0	0	0	0
Bergeyella spp.	0.000368781	0.0666667	0.000799345	0.194444	9.72883e-05	0.0277778		0.000668094	0.266667	0.000824109	0.166667	0.000675668	0.222222
Bergeyella zoohelcum	0.00285732	0.35	0.0135567	0.472222	0.00572145	0.5		0.0121429	0.7	0.0298494	0.777778	0.0126601	0.666667
Bibersteinia spp.	0	0	0	0	0	0		0.00155939	0.333333	0.000515799	0.166667	0.00230801	0.5
Bifidobacterium animalis	0	0	0	0	0	0		0.000202945	0.0333333	0	0	0	0
Bifidobacterium bifidum	0	0	0	0	0	0		8.27073e-05	0.0333333	0	0	0	0
Bifidobacterium longum	0	0	0	0	0	0		5.8329e-05	0.0333333	0	0	0	0
Bifidobacterium spp.	0.000476798	0.216667	0.000982422	0.472222	0.000215362	0.111111		4.3783e-05	0.0333333	0.000754977	0.277778	0.000343233	0.111111
Bilophila spp.	0.000242076	0.2	0.000380534	0.305556	0.000444115	0.388889		4.09997e-05	0.0333333	0	0	0	0
Bilophila wadsworthia	0	0	0	0	0.000180927	0.0833333		3.3802e-05	0.0333333	0	0	9.56789e-05	0.111111
Bisgaardia spp.	0	0	0	0	0	0		0.000173001	0.1	0.000444737	0.0555556	0.00104078	0.166667
Blastococcus spp.	0	0	0	0	0	0		0	0	0	0	6.049e-05	0.0555556
Blautia hansenii	0	0	0	0	0	0		7.20937e-05	0.0333333	0	0	0	0
Blautia spp.	0.0011338	0.783333	0.0010279	0.694444	0.00106384	0.75		0.000388538	0.3	0.000568329	0.444444	0.000297024	0.277778
Bordetella spp.	1.70233e-05	0.0166667	7.02661e-05	0.0833333	0	0		0	0	0	0	0	0
Boudabousia spp.	0	0	0	0	0	0		0	0	0.000119804	0.0555556	0	0
Bowdeniella spp.	0	0	0	0	0	0		0	0	9.39339e-05	0.0555556	0	0
Brachybacterium nesterenkovii	0	0	0	0	0	0		0	0	0	0	0.000224729	0.0555556
Brachybacterium spp.	0.000228558	0.15	0.000554289	0.277778	0.000158151	0.111111		6.80697e-05	0.0666667	0.000559821	0.277778	0.000524329	0.222222
Brachymonas spp.	0.00441386	0.816667	0.00446461	0.638889	0.00222058	0.527778		0.00132	0.433333	0.000752384	0.277778	0.00033893	0.111111
Brevibacterium spp.	0.000115251	0.1	0.000212389	0.111111	9.71822e-05	0.0833333		6.14143e-05	0.0666667	0.000452111	0.277778	0.000239639	0.166667
Brevilactibacter spp.	0.000408301	0.2	0.00179042	0.305556	0.000478264	0.138889		5.31677e-05	0.0333333	0.000708359	0.111111	0.000180392	0.0555556
Buchananella hordeovulneris	0.00907448	0.216667	0.00188176	0.25	0.000899987	0.194444		0.00874232	0.333333	0.0113669	0.444444	0.00578051	0.333333
Buchananella spp.	0.00268785	0.766667	0.00273999	0.777778	0.00134284	0.527778		0.00176886	0.5	0.00317772	0.722222	0.00138055	0.388889
Burkholderia spp.	8.4415e-06	0.0166667	6.40128e-05	0.0833333	1.49e-05	0.0277778		0	0	3.30944e-05	0.0555556	0	0
Butyricicoccus spp.	0.000119264	0.0833333	0	0	0	0		0	0	0	0	0	0
Butyricimonas faecihominis	0	0	0	0	0	0		5.47473e-05	0.0666667	0.000117298	0.111111	7.62806e-05	0.0555556
Butyricimonas spp.	0.000421228	0.3	0.000527112	0.333333	0.000569524	0.333333		4.874e-05	0.0666667	0.000239595	0.222222	0.000248255	0.166667
Butyricimonas virosa	0	0	0	0	0	0		4.98583e-05	0.0333333	0	0	0	0
Butyrivibrio spp.	0	0	0	0	0	0		0	0	0	0	0	0
Campylobacter coli	0	0	0	0	0	0		0	0	0	0	0.000343954	0.0555556
Campylobacter rectus	0.00117757	0.25	0.000582877	0.194444	0.000981776	0.333333		0.000454844	0.166667	0.000575377	0.222222	0.00110044	0.388889
Campylobacter spp.	0.0168182	0.983333	0.014215	0.944444	0.0161956	1		0.0110401	0.933333	0.00869759	0.944444	0.0120202	1
Candidatus spp.	0	0	0	0	0.000323394	0.0833333		0	0	0	0	0	0
Canibacter oris	0	0	0	0	0	0		0.000696564	0.1	0.00946873	0.222222	0.00029183	0.111111
Canibacter spp.	0.000280022	0.0833333	0.000371692	0.0833333	0.000258538	0.0833333		9.91873e-05	0.0333333	0.000568778	0.111111	0.000331799	0.111111
Capnocytophaga canimorsus	0.00332453	0.516667	0.009554	0.444444	0.00250535	0.472222		0.00365001	0.633333	0.0119028	0.666667	0.00491347	0.722222
Capnocytophaga canis	0.00183314	0.483333	0.00583462	0.472222	0.00153004	0.416667		0.00394203	0.533333	0.00898677	0.5	0.00416384	0.555556
Capnocytophaga cynodegmi	0.00968488	0.766667	0.0053132	0.611111	0.00772012	0.666667		0.00863585	0.8	0.00928037	0.666667	0.0119934	0.833333
Capnocytophaga felis	2.4495e-05	0.0166667	0.000165381	0.0277778	0	0		0	0	0	0	0	0
Capnocytophaga spp.	0.00682847	0.85	0.0074662	0.722222	0.00215115	0.722222		0.00494517	0.7	0.00314864	0.722222	0.00279102	0.888889
Cardiobacterium hominis	2.24163e-05	0.0166667	0	0	0	0		0	0	0	0	0	0
Cardiobacterium spp.	0.0107013	0.85	0.00651443	0.722222	0.00322757	0.638889		0.0024571	0.4	0.00196031	0.388889	0.0013303	0.388889
Catabacter hongkongensis	3.86017e-05	0.0166667	0	0	0.000134015	0.0277778		0.000586248	0.133333	0.000669897	0.166667	0.000439788	0.0555556
Catonella morbi	6.1905e-05	0.0333333	0	0	0	0		0.000187033	0.0333333	0	0	0	0
Catonella spp.	0.000823116	0.45	0.000590719	0.25	0.000538498	0.416667		0.00102063	0.366667	0.000800737	0.5	0.000435817	0.277778
Caviibacter spp.	7.32927e-05	0.0166667	0	0	8.51583e-05	0.0277778		0	0	0	0	0	0
Caviibacterium spp.	0	0	0	0	0	0		0	0	0.00014366	0.0555556	0.000261552	0.166667
Cellulomonas spp.	0.000285987	0.2	0.000618934	0.361111	0.000176253	0.138889		3.02757e-05	0.0333333	0.000619701	0.333333	0.000257097	0.222222
Cellulophaga spp.	0	0	0	0	0	0		2.4728e-05	0.0333333	0	0	0	0
Chiayiivirga spp.	0.000299429	0.133333	0.000775494	0.277778	9.69453e-05	0.0555556		0.000262046	0.0333333	5.86872e-05	0.0555556	0	0
Chitinophaga spp.	1.9285e-05	0.0333333	4.32031e-05	0.0555556	8.17878e-05	0.111111		0	0	0	0	0	0
Chlorobaculum spp.	0	0	0	0	0.00248432	0.0555556		0	0	0	0	0	0
Chlorobium spp.	0	0	0	0	0.0114173	0.0555556		0	0	0	0	0	0
Christensenella minuta	0	0	0	0	0	0		4.41627e-05	0.0333333	0	0	6.89483e-05	0.0555556
Christensenella timonensis	7.61597e-05	0.0166667	0	0	0.00022758	0.0277778		0.00103556	0.133333	0.00119828	0.166667	0.000784559	0.0555556
Christensenella spp.	4.34373e-05	0.0333333	8.93781e-05	0.0555556	8.55122e-05	0.0555556		7.25613e-05	0.0333333	0.000159917	0.111111	0.000135523	0.0555556
Chryseobacterium spp.	0.000182288	0.183333	0.000293077	0.277778	0.000261298	0.25		0.000658088	0.466667	0.000461313	0.444444	0.0020393	0.333333
Clavibacter spp.	3.92378e-05	0.0166667	0	0	0	0		0	0	0	0	0	0
Cloacibacillus spp.	0.00171457	0.65	0.00248324	0.861111	0.00193415	0.75		0.000132867	0.0666667	0	0	0	0
Cloacibacterium spp.	0	0	0	0	0	0		0	0	0	0	0.000122774	0.0555556
Clostridioides spp.	1.46123e-05	0.0166667	0	0	7.96642e-05	0.0277778		0.000587176	0.166667	0.000420834	0.277778	0.00185974	0.555556
Clostridium spp.	0.00257602	0.916667	0.00275768	0.972222	0.00269286	1		0.00162779	0.833333	0.00190628	0.777778	0.00181561	0.944444
Collinsella aerofaciens	0	0	0	0	0	0		0	0	0	0	9.02656e-05	0.0555556
Collinsella intestinalis	0	0	0	0	0	0		0.000218024	0.0333333	0	0	0	0
Collinsella spp.	5.86853e-05	0.0333333	0	0	5.2845e-05	0.0277778		0	0	0	0	0	0
Comamonas terrigena	0	0	0	0	0	0		2.20923e-05	0.0333333	0	0	0	0
Comamonas spp.	0.00144035	0.683333	0.00202436	0.722222	0.000799829	0.472222		0.000936377	0.533333	0.00108472	0.555556	0.0005859	0.333333
Conchiformibius steedae	0.00019931	0.0666667	0	0	0	0		0.0200787	0.733333	0.0110736	0.722222	0.0149933	0.666667
Conchiformibius spp.	0.000211915	0.0333333	0	0	0	0		0.00516787	0.7	0.00446614	0.611111	0.00534527	0.666667
Conservatibacter spp.	0	0	0	0	0	0		4.22623e-05	0.0333333	0.000251516	0.0555556	0.000632268	0.166667
Coprococcus spp.	0.000100412	0.05	0.000261967	0.0833333	4.40103e-05	0.0277778		0.000832835	0.333333	0.000355319	0.166667	0.000957714	0.444444
Corallococcus spp.	8.84333e-06	0.0166667	2.77411e-05	0.0555556	0	0		7.0491e-05	0.133333	0.000303907	0.166667	0.000222241	0.333333
Corticibacter spp.	0.00202483	0.566667	0.00214844	0.472222	0.00123659	0.416667		0.00111784	0.266667	0.00091299	0.444444	0.000760712	0.277778
Corynebacterium accolens	0	0	0	0	0	0		0.000210215	0.0333333	0	0	0	0
Corynebacterium canis	0.0928947	0.783333	0.0850415	0.75	0.0729696	0.75		0.0197089	0.533333	0.0133767	0.666667	0.0257022	0.555556
Corynebacterium freiburgense	0.00714467	0.25	0.00391611	0.388889	0.0132127	0.333333		0.00609353	0.166667	0.0102601	0.444444	0.00444608	0.388889
Corynebacterium kefirresidentii	0	0	0	0	0	0		0.000113882	0.0333333	0	0	0	0
Corynebacterium mustelae	0.00391851	0.233333	0.00305881	0.25	0.000253377	0.138889		0.000869845	0.3	0.000372128	0.222222	0.000374795	0.166667
Corynebacterium propinquum	0	0	0	0	0	0		7.05603e-05	0.0333333	0	0	0	0
Corynebacterium tuberculostearicum	0	0	0	0	0	0		8.26663e-05	0.0333333	0	0	0	0
Corynebacterium spp.	0.0271053	0.983333	0.0347844	1	0.0231771	0.833333		0.0129717	0.933333	0.0275127	0.888889	0.0226497	0.888889
Corynebacterium xerosis	0	0	0	0	0	0		0	0	0	0	0	0
Cricetibacter spp.	0	0	0	0	0	0		0	0	0.000167993	0.0555556	0.000355433	0.166667
Cryobacterium spp.	1.62563e-05	0.0166667	0	0	0	0		0	0	9.08383e-05	0.0555556	0	0
Culturomica spp.	8.80358e-05	0.0666667	7.49306e-05	0.0555556	0.000161855	0.166667		0	0	0	0	7.3265e-05	0.0555556
Cupriavidus spp.	2.01853e-05	0.0333333	7.53936e-05	0.111111	0	0		6.3681e-05	0.0666667	4.73883e-05	0.0555556	0	0
Curtobacterium spp.	2.46175e-05	0.0166667	0	0	0	0		0	0	0	0	0	0
Curvibacter spp.	4.13732e-05	0.05	9.20867e-05	0.111111	0	0		2.0829e-05	0.0333333	0.000149306	0.111111	0	0
Cutibacterium acnes	0.000188133	0.0833333	0.00053009	0.222222	0.000322028	0.138889		0.0334735	0.733333	0.0131337	0.888889	0.0229096	1
Cutibacterium granulosum	0	0	0	0	0	0		0.000308681	0.0333333	0	0	0.000137146	0.0555556
Cutibacterium spp.	0.000137662	0.0666667	0.000502565	0.166667	0.00016588	0.0833333		0.00121087	0.166667	0.00130132	0.222222	0.000946997	0.277778
Delftia spp.	0.000103819	0.15	0.000126293	0.166667	2.13683e-05	0.0277778		5.448e-05	0.0666667	7.11172e-05	0.0555556	0	0
Demequina spp.	2.83902e-05	0.0166667	6.55011e-05	0.0277778	0	0		0	0	0.00030704	0.222222	0	0
Dermacoccus spp.	0	0	3.73214e-05	0.0277778	0	0		0	0	9.81539e-05	0.0555556	0	0
Desertihabitans spp.	8.51813e-05	0.05	0.000398459	0.138889	3.72936e-05	0.0277778		3.13587e-05	0.0333333	0.000250941	0.111111	8.00767e-05	0.0555556
Desulfobulbus oralis	0.000524282	0.1	0.00182444	0.111111	0.00199717	0.277778		6.3064e-05	0.0333333	0.000568339	0.0555556	0	0
Desulfobulbus spp.	0.00621648	0.516667	0.00652655	0.638889	0.0106758	0.694444		0.0006747	0.166667	0.00103009	0.333333	0.000880812	0.333333
Desulfofarcimen acetoxidans	7.16507e-05	0.0166667	7.84053e-05	0.0555556	0.000321146	0.0277778		0.00126924	0.133333	0.00152417	0.166667	0.0011733	0.0555556
Desulfomicrobium orale	0.0278155	0.95	0.0383706	1	0.0259023	0.916667		0.0100624	0.7	0.00841269	0.833333	0.00871572	0.666667
Desulfomicrobium spp.	0.0111127	0.966667	0.0139577	1	0.0102783	0.916667		0.00283686	0.533333	0.00236361	0.777778	0.0024321	0.555556
Desulfoprunum spp.	0	0	0	0	9.37514e-05	0.0833333		0	0	0	0	0	0
Desulfovibrio spp.	0.00665779	0.833333	0.00836688	0.944444	0.00500986	0.916667		0.00214611	0.433333	0.00245427	0.611111	0.000957577	0.444444
Dethiosulfovibrio peptidovorans	0	0	0	0	0	0		6.34013e-05	0.0333333	8.53539e-05	0.0555556	8.36111e-05	0.0555556
Dethiosulfovibrio spp.	0.000317839	0.166667	0.000603443	0.305556	0.000412297	0.222222		4.47403e-05	0.0333333	0	0	0	0
Dialister invisus	0.000134876	0.0333333	0.000164826	0.0277778	0.000326121	0.0555556		0.000303829	0.1	0.000259113	0.111111	0.000186393	0.0555556
Dialister spp.	4.4979e-05	0.0166667	0	0	6.38647e-05	0.0277778		0	0	0	0	0	0
Diaphorobacter spp.	8.23958e-05	0.0833333	0.000162417	0.138889	5.12933e-05	0.0555556		4.93607e-05	0.0333333	0.000122591	0.0555556	0	0
Dichelobacter spp.	0.000224429	0.0666667	0	0	0	0		0.000157843	0.0333333	0	0	0	0
Dietzia spp.	0	0	4.85108e-05	0.0277778	0	0		0	0	9.66194e-05	0.0555556	0	0
Dokdonella spp.	1.5022e-05	0.0166667	6.21394e-05	0.0555556	0	0		3.99043e-05	0.0333333	0	0	0	0
Dorea spp.	2.8999e-05	0.0166667	3.238e-05	0.0277778	3.0515e-05	0.0277778		0	0	0	0	0	0
Draconibacterium spp.	0	0	1.80219e-05	0.0277778	0	0		0	0	0	0	0	0
Duncaniella spp.	5.40535e-05	0.05	3.36558e-05	0.0277778	0.000101797	0.0833333		6.85653e-05	0.0666667	0.000150666	0.111111	7.44689e-05	0.0555556
Dyadobacter spp.	0	0	0	0	3.25478e-05	0.0555556		0	0	0	0	0	0
Dysgonomonas spp.	0.000860541	0.666667	0.000673573	0.555556	0.000697558	0.527778		0.000334209	0.3	0.000344496	0.333333	0.000274124	0.277778
Dysosmobacter welbionis	0	0	0	0	0	0		5.20693e-05	0.0333333	7.31111e-05	0.0555556	7.8375e-05	0.0555556
Eggerthia catenaformis	0	0	6.37056e-05	0.0277778	0	0		0	0	0	0	0	0
Eggerthia spp.	0	0	0	0	0	0		0	0	0	0	0	0
Egibacter spp.	0	0	0	0	0	0		0	0	0	0	0	0
Eikenella corrodens	0.000430842	0.0333333	0.000146568	0.0277778	0	0		0.00048375	0.0333333	0	0	0.000143588	0.0555556
Eikenella spp.	0.00130478	0.316667	0.0011572	0.277778	0.000376439	0.166667		0.000450778	0.166667	0.000768425	0.222222	0.00060428	0.111111
Eisenbergiella spp.	8.99987e-05	0.133333	0.000143422	0.25	6.93164e-05	0.111111		0	0	5.02572e-05	0.111111	0	0
Elizabethkingia spp.	1.69245e-05	0.0166667	0	0	0	0		3.2875e-05	0.0333333	0	0	0.000360275	0.222222
Emergencia spp.	8.96232e-05	0.0833333	8.25686e-05	0.0555556	0.000132604	0.111111		0	0	0	0	0	0
Endomicrobium spp.	0.000785462	0.166667	0.000986261	0.166667	0.00102513	0.166667		9.266e-05	0.0333333	0	0	0	0
Enterocloster spp.	0.000466978	0.566667	0.000446281	0.555556	0.000457235	0.583333		5.7185e-05	0.1	2.96522e-05	0.0555556	0	0
Enterococcus canintestini	0	0	0	0	0	0		0.000104827	0.0333333	0	0	0	0
Enterococcus faecalis	0	0	0	0	0	0		5.5118e-05	0.0333333	0	0	0	0
Enterococcus spp.	2.24545e-05	0.0166667	3.28144e-05	0.0277778	0	0		0.000110203	0.0666667	0.000218019	0.166667	7.03078e-05	0.0555556
Escherichia coli	1.18387e-05	0.0166667	2.84342e-05	0.0277778	3.798e-05	0.0277778		0.000106186	0.0666667	5.83967e-05	0.0555556	0	0
Escherichia spp.	0	0	0	0	0	0		0	0	0	0	0	0
Eubacterium infirmum	0	0	0	0	6.81544e-05	0.0277778		0.000255297	0.1	0.000291949	0.111111	0.000283854	0.0555556
Eubacterium rectale	0.00021356	0.0166667	0.00026283	0.0555556	0.000827805	0.0277778		0.00359902	0.166667	0.00443112	0.222222	0.00278252	0.111111
Eubacterium spp.	0.00160819	0.8	0.00167859	0.694444	0.00175574	0.777778		0.000641823	0.5	0.00102727	0.611111	0.000452982	0.333333
Euzebya spp.	0.000490587	0.3	0.000359586	0.277778	0.000109994	0.111111		0.00036697	0.2	0.000657413	0.166667	0.000383513	0.333333
Evtepia gabavorous	3.3245e-05	0.0166667	0	0	0	0		5.7098e-05	0.0333333	0	0	0	0
Evtepia spp.	0.000871568	0.333333	0.000757982	0.222222	0.00097552	0.388889		4.18487e-05	0.0333333	0.000151029	0.0555556	8.11761e-05	0.0555556
Extensimonas spp.	0.000130807	0.1	0.000168278	0.111111	0	0		4.91503e-05	0.0333333	9.79872e-05	0.0555556	0	0
Faecalibacterium prausnitzii	0.0010356	0.0166667	0.00111653	0.0555556	0.00324574	0.0277778		0.0160641	0.333333	0.0189645	0.333333	0.0121263	0.5
Faecalibacterium spp.	7.04187e-05	0.05	0.000243443	0.166667	0.000127076	0.0833333		0.000146849	0.1	0.000150518	0.111111	0.000121189	0.0555556
Faecalimonas umbilicata	0	0	0	0	0	0		6.3789e-05	0.0333333	0	0	0	0
Fastidiosipila sanguinis	0	0	0	0	8.99269e-05	0.0277778		0.000294334	0.0666667	0.000420965	0.166667	0.000329802	0.0555556
Filifactor alocis	0.00239753	0.5	0.00283301	0.666667	0.00318678	0.75		0.00224936	0.333333	0.00346606	0.611111	0.00285761	0.611111
Filifactor spp.	0.0070589	0.9	0.00637392	0.916667	0.00698025	1		0.00205268	0.5	0.00209272	0.555556	0.00198669	0.5
Flavobacterium spp.	0.000509101	0.35	0.000850017	0.583333	0.000527892	0.305556		0.00228601	0.466667	0.00181112	0.555556	0.000898621	0.5
Flavonifractor plautii	5.5441e-05	0.0166667	6.71894e-05	0.0555556	0.000210367	0.0277778		0.000910217	0.133333	0.00110637	0.166667	0.000711756	0.0555556
Flavonifractor spp.	0.000121823	0.1	0.000192231	0.166667	0.000104826	0.111111		0	0	4.83456e-05	0.0555556	0	0
Flexilinea spp.	0.00306446	0.7	0.00417715	0.861111	0.00315816	0.722222		0.000205688	0.133333	0.000135134	0.111111	0	0
Frederiksenia canicola	0.00231067	0.4	0.00116009	0.166667	0.0103567	0.333333		0.0192545	0.7	0.0119438	0.666667	0.0146807	0.888889
Frederiksenia spp.	0.000229657	0.0666667	9.84247e-05	0.0277778	0.00044729	0.0833333		0.0063575	0.5	0.00177613	0.5	0.00673621	0.666667
Friedmanniella spp.	0.000247216	0.133333	0.0008124	0.277778	0.000178276	0.138889		5.23197e-05	0.0666667	0.000395011	0.111111	0.000108566	0.0555556
Frigoribacterium spp.	0	0	0	0	0	0		3.80513e-05	0.0333333	0	0	0	0
Fundicoccus spp.	0	0	0	0	0	0		0	0	0	0	0	0
Fusobacterium hwasookii	0	0	0	0	4.05383e-05	0.0277778		0	0	0.000105232	0.0555556	0.000111954	0.0555556
Fusobacterium necrophorum	0	0	0	0	0	0		0	0	7.98967e-05	0.0555556	0.000367268	0.166667
Fusobacterium nucleatum	0.000503217	0.116667	9.0095e-05	0.0555556	0.00046568	0.111111		0.000383436	0.1	0.00103868	0.222222	0.000983242	0.277778
Fusobacterium pseudoperiodonticum	0	0	0	0	0	0		0	0	0	0	9.6985e-05	0.0555556
Fusobacterium russii	3.1667e-05	0.0166667	5.40583e-05	0.0277778	0.000348321	0.138889		0.000160954	0.0333333	9.64722e-05	0.0555556	0.00101791	0.333333
Fusobacterium spp.	0.00654176	0.983333	0.0046672	0.944444	0.00843629	0.972222		0.00601976	0.933333	0.00614234	0.777778	0.00940607	0.944444
Gallibacterium anatis	0	0	0	0	0	0		0	0	0.000112205	0.0555556	0	0
Gallibacterium spp.	0	0	0	0	0	0		0.000442076	0.2	0.000604225	0.0555556	0.00128497	0.333333
Gemella palaticanis	0	0	0	0	0	0		0.000482771	0.1	0.000743382	0.222222	0.00185243	0.333333
Gemella spp.	0	0	0	0	0	0		0.0002026	0.0666667	0.000447264	0.166667	0.000918836	0.277778
Geobacter spp.	0	0	0	0	0.000101892	0.0555556		0	0	0	0	0	0
Geodermatophilus spp.	0	0	5.19647e-05	0.0555556	0	0		0.00024981	0.0333333	4.67217e-05	0.0555556	5.05794e-05	0.0555556
Georgenia spp.	0.000304411	0.233333	0.000502502	0.361111	0.000101769	0.0833333		9.57693e-05	0.1	0.000567004	0.388889	0.000131634	0.111111
Geosporobacter spp.	1.94815e-05	0.0166667	0	0	0	0		0	0	0	0	0	0
Gilliamella spp.	0	0	0	0	0	0		0	0	0	0	0.000153843	0.111111
Glaesserella parasuis	0	0	0	0	0	0		0.000112258	0.0666667	0	0	0.000327691	0.166667
Glaesserella spp.	6.94547e-05	0.0166667	0	0	8.59794e-05	0.0555556		0.00593626	0.433333	0.00146809	0.222222	0.00790484	0.555556
Gleimia spp.	0.00232168	0.383333	0.0017447	0.305556	0.00279577	0.444444		0.00282051	0.433333	0.00439748	0.611111	0.00312671	0.5
Globicatella spp.	0	0	0	0	0	0		5.7386e-05	0.0333333	0	0	0	0
Glutamicibacter spp.	0	0	0	0	0	0		0	0	6.05494e-05	0.0555556	0	0
Gordonia spp.	0	0	9.37508e-05	0.0833333	1.89411e-05	0.0277778		0	0	0.000158749	0.111111	9.79983e-05	0.0555556
Granulicatella spp.	0.000176973	0.0833333	0	0	6.16069e-05	0.0277778		0.000843205	0.233333	0.000562206	0.0555556	0.000261694	0.111111
Granulicoccus spp.	2.95478e-05	0.0333333	0.000209038	0.0833333	0	0		0	0	0.000213438	0.111111	0	0
Gulosibacter spp.	8.50085e-05	0.0166667	0	0	4.90683e-05	0.0277778		0	0	0	0	0	0
Haemophilus haemoglobinophilus	0.000151163	0.0333333	0	0	0	0		0.0118565	0.633333	0.00812904	0.555556	0.0316102	0.722222
Haemophilus haemolyticus	0	0	0	0	0	0		0.000579192	0.133333	9.69061e-05	0.0555556	0.000189331	0.111111
Haemophilus spp.	0.000922717	0.166667	0.00185835	0.361111	0.000657964	0.194444		0.0197282	0.866667	0.0157042	0.944444	0.0406353	1
Halococcus spp.	0	0	0	0	0	0		8.15647e-05	0.0333333	0.000160676	0.0555556	8.83078e-05	0.0555556
Halomonas spp.	5.90825e-05	0.05	0.000129624	0.111111	0	0		3.84677e-05	0.0333333	6.34411e-05	0.0555556	0.000270301	0.111111
Helcococcus spp.	0.0011343	0.266667	0.000813451	0.166667	0.00122846	0.361111		0.0001161	0.0333333	0.000135492	0.0555556	0.000698143	0.222222
Helicobacter spp.	4.99273e-05	0.0166667	0	0	0	0		7.72947e-05	0.0333333	0.000111751	0.0555556	0.000257473	0.0555556
Herbaspirillum spp.	0	0	2.4065e-05	0.0277778	0	0		0	0	0	0	0	0
Herpetosiphon spp.	0	0	0	0	0	0		0	0	0	0	7.24094e-05	0.0555556
Histophilus somni	0	0	0	0	0	0		5.00067e-05	0.0333333	0	0	0.000833122	0.166667
Histophilus spp.	0	0	0	0	0	0		0.00103719	0.266667	0.000995113	0.166667	0.00386842	0.333333
Holdemania spp.	1.6684e-05	0.0166667	0	0	0	0		0	0	0	0	0	0
Hungateiclostridium clariflavum	0	0	0	0	2.6485e-05	0.0277778		8.18107e-05	0.0666667	0.000117248	0.111111	9.04017e-05	0.0555556
Hungateiclostridium thermocellum	0	0	0	0	4.07156e-05	0.0277778		9.19433e-05	0.0666667	0.000117493	0.111111	9.51217e-05	0.0555556
Hungateiclostridium spp.	1.65975e-05	0.0166667	0	0	0	0		0	0	0	0	0	0
Hungatella spp.	0.0001377	0.216667	0.000152116	0.25	3.88325e-05	0.0555556		3.3591e-05	0.0666667	0	0	0	0
Hydrogenophaga spp.	0.000464973	0.35	0.000775637	0.416667	0.00020635	0.194444		0.000160234	0.133333	0.000340373	0.166667	0.000195361	0.222222
Hymenobacter spp.	4.83678e-05	0.0666667	0.000101216	0.0833333	0.000172607	0.111111		0.000139864	0.0333333	8.73544e-05	0.111111	0.000104456	0.111111
Ideonella spp.	0	0	0	0	0	0		0	0	4.43439e-05	0.0555556	0	0
Imtechella spp.	0	0	0	0	0	0		3.69377e-05	0.0333333	0	0	0	0
Intestinimonas spp.	0.000488421	0.266667	0.000571938	0.333333	0.000520539	0.333333		0	0	9.23094e-05	0.0555556	0	0
Intrasporangium spp.	0	0	0	0	0	0		0	0	5.853e-05	0.0555556	0	0
Janibacter spp.	7.1088e-05	0.05	0.000313203	0.138889	4.45386e-05	0.0277778		0	0	0.000244257	0.111111	0	0
Jiangella spp.	0	0	2.51083e-05	0.0277778	0	0		0	0	7.5605e-05	0.111111	0	0
Johnsonella spp.	0.000553011	0.266667	0.000272698	0.166667	0.000112033	0.0555556		5.35497e-05	0.0333333	0.000100277	0.0555556	8.13456e-05	0.0555556
Jonquetella spp.	0.000202013	0.0666667	0.000441873	0.138889	0.000364395	0.138889		0	0	0	0	0	0
Kerstersia spp.	0	0	2.57089e-05	0.0277778	0	0		0	0	0	0	0	0
Kineococcus spp.	0	0	2.97492e-05	0.0277778	0	0		0	0	0	0	0	0
Kineosphaera spp.	0	0	4.31419e-05	0.0277778	0	0		0	0	5.01622e-05	0.0555556	0	0
Kingella spp.	0.000208641	0.0833333	0	0	5.52992e-05	0.0277778		0.000266295	0.1	0.000475055	0.111111	0.000525746	0.166667
Kitasatospora niigatensis	0	0	0	0	0	0		4.71513e-05	0.0333333	0	0	0	0
Kitasatospora spp.	8.25888e-05	0.05	0.000301514	0.305556	1.49825e-05	0.0277778		0.000296283	0.266667	0.000454489	0.5	0.000935626	0.555556
Knoellia spp.	0	0	3.77814e-05	0.0277778	0	0		0	0	6.89083e-05	0.0555556	0	0
Kocuria rhizophila	0	0	0	0	0	0		0.000344419	0.1	0	0	0	0
Kocuria spp.	0.000124571	0.0833333	0.000830817	0.194444	0.000162354	0.111111		6.8895e-05	0.0333333	0.000579623	0.222222	0.00022943	0.111111
Kribbella spp.	5.94233e-06	0.0166667	5.02914e-05	0.0555556	0	0		0	0	8.55689e-05	0.111111	0	0
Lachnoanaerobaculum spp.	0.00108277	0.566667	0.000731812	0.416667	0.000935714	0.583333		0.00019493	0.133333	0.000820525	0.444444	0.000262946	0.166667
Lachnoclostridium spp.	6.18507e-05	0.05	0	0	0	0		0	0	0	0	0	0
Lachnospira eligens	0.000345487	0.0166667	0.000366552	0.0555556	0.00115551	0.0277778		0.00523967	0.2	0.00617437	0.166667	0.00403298	0.166667
Lachnospira spp.	0	0	0	0	0	0		0	0	0	0	0	0
Lacrimispora indolis	1.13665e-05	0.0166667	0	0	0	0		0	0	0	0	0	0
Lacrimispora spp.	0.000156775	0.2	4.64642e-05	0.0555556	3.67242e-05	0.0555556		0	0	7.43994e-05	0.111111	0	0
Lactimicrobium spp.	2.66607e-05	0.0166667	0	0	0	0		0	0	0	0	0	0
Lactiplantibacillus plantarum	0	0	0	0	0	0		0	0	0	0	0	0
Lactobacillus crispatus	0	0	0	0	0	0		0.000283745	0.0666667	0	0	0	0
Lactobacillus iners	0	0	0	0	0	0		0.000950763	0.1	0	0	0.000825761	0.111111
Lactobacillus salivarius	0	0	0	0	0	0		0	0	0	0	0	0
Lactobacillus spp.	0.000213894	0.116667	0.000276192	0.138889	0.000206899	0.111111		0.000262375	0.133333	0.000413446	0.222222	0.000418556	0.222222
Lactococcus lactis	3.29987e-05	0.0166667	4.86528e-05	0.0277778	5.40717e-05	0.0277778		0.00363709	0.366667	0.000961023	0.277778	0.00259754	0.5
Lactococcus spp.	0	0	4.468e-05	0.0277778	0	0		0	0	0	0	0	0
Lampropedia spp.	0.00367591	0.633333	0.00377398	0.611111	0.00231528	0.527778		0.00219282	0.466667	0.0021335	0.5	0.00168426	0.277778
Lancefieldella rimae	0.000106216	0.0166667	0	0	0	0		0	0	0	0	0	0
Lancefieldella spp.	3.43677e-05	0.0166667	0	0	0	0		0	0	0	0	0	0
Lascolabacillus spp.	7.0649e-05	0.0333333	0	0	6.83158e-05	0.0555556		0	0	0	0	0	0
Lautropia dentalis	0	0	0	0	0	0		6.94993e-05	0.0333333	4.94589e-05	0.0555556	0	0
Lautropia mirabilis	0	0	0	0	0	0		5.6264e-05	0.0333333	0	0	0	0
Lautropia spp.	0.00244896	0.516667	0.00370167	0.472222	0.00137672	0.222222		0.00296954	0.366667	0.00294791	0.5	0.00155469	0.611111
Lawsonella clevelandensis	8.18325e-05	0.0166667	0	0	0	0		0	0	0	0	0	0
Lawsonella spp.	0	0	0.000149359	0.0277778	0	0		0.000731064	0.0666667	0	0	0.000442637	0.166667
Leeuwenhoekiella aequorea	0	0	0	0	3.94428e-05	0.0277778		0.000184706	0.1	0.000215846	0.111111	0.000175671	0.0555556
Legionella spp.	0	0	0	0	0	0		0	0	0.000335269	0.0555556	0.000164281	0.0555556
Leifsonia spp.	2.96613e-05	0.0166667	0	0	0	0		0	0	0	0	0	0
Lentimicrobium spp.	9.19752e-05	0.0666667	0.000206157	0.138889	0.000312545	0.138889		0	0	0	0	0	0
Leptolinea spp.	2.22132e-05	0.0166667	3.89311e-05	0.0277778	0	0		0	0	0	0	0	0
Leptotrichia trevisanii	0	0	0	0	0	0		0	0	8.05889e-05	0.0555556	0	0
Leptotrichia spp.	0.000140447	0.05	5.78561e-05	0.0277778	0	0		0.000205921	0.1	0.000172646	0.111111	0	0
Leucobacter spp.	0.000470488	0.183333	0.000611746	0.222222	0.000414114	0.222222		0.000203241	0.1	0.000340145	0.111111	0.000310729	0.111111
Levilinea spp.	0.000156232	0.1	0.0003673	0.25	0.000223265	0.194444		0	0	0	0	0	0
Limnohabitans spp.	0	0	0.000123359	0.0833333	0	0		0	0	0	0	0	0
Lonepinella spp.	0	0	0	0	0	0		0.00102466	0.2	0.00178039	0.111111	0.00347044	0.277778
Longilinea spp.	0.000259065	0.183333	0.000383778	0.277778	0.000330241	0.277778		0	0	0	0	0	0
Luteimonas spp.	0.000351485	0.133333	0.000943969	0.305556	0.000178607	0.0833333		0.00033424	0.0666667	0.000303249	0.0555556	0.000201883	0.111111
Luteococcus japonicus	0	0	0	0	0	0		0	0	0	0	0.000383391	0.0555556
Luteococcus spp.	0.000392758	0.2	0.00118916	0.277778	0.000203814	0.111111		3.0843e-05	0.0333333	0.000837921	0.111111	0.000836811	0.222222
Lutibacter spp.	0	0	0	0	0	0		3.96993e-05	0.0333333	0	0	0	0
Lysobacter spp.	0.00134461	0.283333	0.00253643	0.444444	0.00101704	0.166667		0.00166838	0.433333	0.00180731	0.388889	0.000761662	0.222222
Macromonas spp.	0	0	0	0	0	0		0	0	8.83372e-05	0.0555556	0	0
Mailhella massiliensis	0	0	0	0	6.04986e-05	0.0277778		0.000202107	0.1	0.000283012	0.166667	0.000160713	0.0555556
Mangrovibacterium spp.	0	0	0	0	2.50794e-05	0.0277778		0	0	0	0	0	0
Mannheimia spp.	0	0	0	0	0	0		0.00303721	0.4	0.00163112	0.222222	0.00583982	0.555556
Maribacter spp.	0	0	0	0	0	0		3.58887e-05	0.0333333	0	0	0	0
Marinobacterium spp.	1.39203e-05	0.0166667	0	0	0	0		0	0	0	0	0	0
Marmoricola spp.	1.46453e-05	0.0166667	0.000131508	0.0833333	0	0		0	0	0.0001129	0.111111	6.62556e-05	0.0555556
Marvinbryantia spp.	1.44705e-05	0.0166667	0	0	0	0		0	0	0	0	0	0
Massilia spp.	9.11483e-06	0.0166667	3.47825e-05	0.0555556	0	0		2.52217e-05	0.0333333	4.88828e-05	0.0555556	0	0
Massilioclostridium coli	0	0	0	0	4.488e-05	0.0277778		9.15253e-05	0.0333333	8.76767e-05	0.0555556	0.000158011	0.0555556
Mediterranea spp.	9.67607e-05	0.1	6.40236e-05	0.0555556	0.00017242	0.166667		7.2134e-05	0.0666667	0.000113938	0.0555556	6.54672e-05	0.0555556
Mediterraneibacter butyricigenes	0.000294154	0.0166667	0.000308632	0.0555556	0.00102596	0.0277778		0.00449589	0.166667	0.00548798	0.166667	0.00336785	0.111111
Mediterraneibacter spp.	2.1843e-05	0.0166667	0	0	0	0		0	0	0	0	0	0
Megasphaera spp.	0	0	0	0	3.66981e-05	0.0277778		0	0	0	0	0	0
Meiothermus silvanus	0	0	0	0	0	0		6.0758e-05	0.0333333	0.00023499	0.166667	0.000552179	0.222222
Mesocricetibacter spp.	0	0	0	0	0	0		0	0	7.38144e-05	0.0555556	0	0
Methanimicrococcus spp.	0.000213529	0.0333333	0.000755184	0.0833333	0.000468598	0.111111		0	0	0	0	0	0
Methanobrevibacter olleyae	0	0	0	0	5.60794e-05	0.0277778		0	0	0	0	0	0
Methanobrevibacter oralis	0.00154812	0.15	0.00205509	0.222222	0.0044254	0.583333		0.00059083	0.0333333	9.90683e-05	0.0555556	0.000225177	0.111111
Methanobrevibacter spp.	0.000474983	0.0333333	0.000158983	0.0555556	0.000138991	0.0555556		0	0	0	0	0	0
Methanocorpusculum spp.	0	0	5.99919e-05	0.0277778	0	0		0	0	0	0	0	0
Methanomassiliicoccus spp.	0	0	0	0	0.000143736	0.0555556		0	0	0	0	0	0
Methanosarcina mazei	0	0	0.000229434	0.0555556	0	0		0.00159092	0.166667	0.000199463	0.166667	0.000900469	0.444444
Methanosarcina spp.	0.000702606	0.15	0.00286554	0.444444	0.00105393	0.222222		0.00781708	0.7	0.00859951	0.888889	0.0129192	1
Microbacterium spp.	0.00051489	0.266667	0.000676971	0.305556	0.000316182	0.194444		0.000217193	0.1	0.000858022	0.333333	0.000488852	0.277778
Micrococcus spp.	6.7353e-05	0.0333333	0.000106222	0.0555556	0	0		0	0	0.000254136	0.111111	0.00011723	0.0555556
Microlunatus spp.	5.7348e-05	0.0666667	0.000254647	0.166667	2.29419e-05	0.0277778		0	0	0.000278814	0.111111	7.82811e-05	0.0555556
Micromonospora spp.	5.7967e-05	0.0833333	0.000190187	0.166667	4.31547e-05	0.0555556		3.97187e-05	0.0666667	0.000220722	0.222222	0.000267385	0.277778
Micropruina spp.	5.27942e-05	0.0333333	0.000407992	0.138889	3.57669e-05	0.0277778		0	0	0.000277001	0.111111	6.02172e-05	0.0555556
Microvirga spp.	0	0	0	0	0	0		0	0	0	0	4.41017e-05	0.0555556
Millionella spp.	0	0	3.82467e-05	0.0277778	4.24797e-05	0.0277778		0	0	0	0	0	0
Mitsuokella spp.	5.04123e-05	0.0333333	0	0	0	0		0	0	0	0	0	0
Mobilicoccus spp.	0	0	7.38617e-05	0.0555556	0	0		0	0	8.7365e-05	0.0555556	0	0
Mogibacterium timidum	0.000212517	0.0166667	0.000246873	0.0555556	7.44197e-05	0.0277778		0	0	0	0	0.000614011	0.0555556
Mogibacterium spp.	0.00011823	0.05	0.0001384	0.0555556	0.000308462	0.111111		0	0	0.000102848	0.0555556	0	0
Moraxella bovoculi	0	0	0	0	0	0		5.68557e-05	0.0333333	0	0	0	0
Moraxella canis	0	0	5.89525e-05	0.0277778	8.964e-05	0.0277778		0.000367527	0.133333	0.000654079	0.111111	0.000384722	0.166667
Moraxella catarrhalis	0	0	0	0	0	0		0	0	0.000176526	0.0555556	0	0
Moraxella osloensis	0	0	0	0	0	0		0.000571395	0.1	0.000261147	0.111111	0.00049734	0.166667
Moraxella spp.	0.0152383	0.8	0.011841	0.75	0.0181305	0.777778		0.0448571	0.9	0.0371526	0.833333	0.0301548	0.944444
Morganella morganii	0.00015014	0.0166667	0	0	0	0		0	0	0	0	0	0
Morganella spp.	0.000117487	0.0166667	0	0	0	0		0	0	0	0	0	0
Morococcus spp.	2.50927e-05	0.0166667	0	0	0	0		4.97813e-05	0.0333333	0	0	0	0
Mucilaginibacter spp.	0	0	2.15614e-05	0.0277778	0	0		0	0	0	0	0	0
Murdochiella spp.	4.63278e-05	0.0166667	6.84611e-05	0.0277778	0	0		0	0	0	0	0	0
Muribacter spp.	0	0	0	0	0	0		0.00106294	0.266667	0.000239786	0.111111	0.00145153	0.333333
Muribaculum spp.	0	0	0	0	3.02256e-05	0.0277778		0	0	0	0	0.000363926	0.166667
Mycobacterium avium	0	0	0	0	0	0		2.21313e-05	0.0333333	0	0	0	0
Mycobacterium lehmannii	0	0	0	0	0	0		4.81913e-05	0.0333333	0	0	0	0
Mycobacterium spp.	7.80415e-05	0.0666667	0.00028488	0.222222	7.90058e-05	0.111111		0.000932955	0.266667	0.000650512	0.388889	0.000679388	0.555556
Mycolicibacterium spp.	8.47785e-05	0.1	0.000442885	0.305556	0.000149526	0.138889		0.00112089	0.5	0.00150824	0.611111	0.00229652	0.833333
Mycoplasma canis	0	0	0	0	0	0		0.00119349	0.133333	0	0	0.00157908	0.222222
Mycoplasma edwardii	0	0	0	0	0	0		0.00100908	0.0333333	0.00135908	0.0555556	0.010591	0.444444
Mycoplasma hyopneumoniae	0	0	0	0	0	0		0.000248145	0.0333333	0	0	0	0
Mycoplasma maculosum	0	0	0	0	0	0		0	0	0.000446424	0.0555556	0.000200056	0.0555556
Mycoplasma molare	0	0	0	0	0	0		0.00037757	0.0333333	0	0	0	0
Mycoplasma spp.	0.000428899	0.05	0.00102889	0.0833333	0	0		0.00781288	0.233333	0.00424245	0.5	0.00845894	0.777778
Myroides spp.	0	0	0	0	0	0		0.000175813	0.1	0.000125913	0.111111	0	0
Myxococcus spp.	0	0	0	0	0	0		0	0	0	0	0.000102845	0.111111
Nakamurella spp.	0	0	3.56194e-05	0.0277778	0	0		0	0	6.90261e-05	0.0555556	0	0
Naumannella spp.	6.70607e-05	0.05	0.000314463	0.138889	3.41014e-05	0.0277778		0	0	0.000318816	0.111111	8.56328e-05	0.0555556
Necropsobacter spp.	0	0	0	0	0	0		0	0	7.9005e-05	0.0555556	8.89717e-05	0.0555556
Neisseria animaloris	0.00162442	0.316667	0.000286319	0.0833333	0.0006664	0.222222		0.00211273	0.333333	0.000592812	0.222222	0.0014953	0.222222
Neisseria canis	0.000351447	0.116667	0.000381133	0.0833333	0.000124859	0.0277778		0.00101272	0.1	0.000391294	0.111111	0.00240026	0.222222
Neisseria dumasiana	0.0148415	0.4	0.001347	0.222222	0.00304525	0.222222		0.028801	0.666667	0.00407057	0.5	0.00479164	0.888889
Neisseria shayeganii	0.00501126	0.566667	0.00343896	0.472222	0.0021379	0.333333		0.00488218	0.7	0.00330825	0.388889	0.00264192	0.5
Neisseria spp.	0.00815646	0.9	0.00540509	0.805556	0.00300674	0.75		0.00735159	0.8	0.00464488	0.777778	0.00414328	0.888889
Neisseria wadsworthii	2.67873e-05	0.0166667	0	0	0	0		0.00013977	0.0666667	0	0	0.000108452	0.0555556
Neisseria weaveri	0.00212922	0.35	0.000758965	0.166667	0.00174411	0.166667		0.0066723	0.7	0.01054	0.5	0.00952988	0.611111
Neisseria zoodegmatis	0.00136941	0.233333	0.000671721	0.138889	0.000748473	0.194444		0.00439861	0.466667	0.000769583	0.222222	0.00337587	0.333333
Neobittarella massiliensis	0	0	0	0	6.08619e-05	0.0277778		0.000226311	0.1	0.000226069	0.111111	0.000227089	0.0555556
Nesterenkonia spp.	0	0	7.56503e-05	0.0555556	0	0		0	0	0.000130547	0.0555556	0	0
Nicoletella spp.	0	0	0	0	0	0		0.000514219	0.2	9.88589e-05	0.0555556	0.00102901	0.333333
Nigerium spp.	0.000116474	0.0666667	0.000564483	0.166667	0.000168452	0.0833333		0	0	0.000356267	0.111111	7.89011e-05	0.0555556
Nocardia aobensis	0	0	0	0	0	0		2.1387e-05	0.0333333	0	0	0	0
Nocardia spp.	0.000101775	0.15	0.000281043	0.277778	8.81558e-05	0.111111		0.000587207	0.333333	0.000547382	0.5	0.000708879	0.5
Nocardioides spp.	0.000418705	0.283333	0.00100365	0.333333	0.00028242	0.166667		0.000421352	0.3	0.000992859	0.333333	0.000599528	0.333333
Nocardiopsis spp.	1.05383e-05	0.0166667	7.71886e-05	0.0833333	2.098e-05	0.0277778		0	0	0.000133736	0.111111	4.56472e-05	0.0555556
Nonomuraea spp.	7.4265e-06	0.0166667	8.49686e-05	0.166667	9.82972e-06	0.0277778		4.24823e-05	0.0666667	0.000130586	0.222222	0.000120108	0.277778
Oceanivirga spp.	0	0	0	0	0	0		0	0	0.000182897	0.0555556	0.000187708	0.0555556
Odoribacter spp.	0.000101984	0.0833333	0.000119594	0.111111	0.000107072	0.111111		0	0	3.85261e-05	0.0555556	7.3845e-05	0.0555556
Olegusella spp.	0	0	9.26597e-05	0.0277778	0.000144729	0.0277778		0	0	0	0	0	0
Olsenella spp.	0.000270339	0.05	0.000406556	0.166667	0.000504747	0.166667		0.000250643	0.0666667	0	0	0	0
Oribacterium spp.	4.88962e-05	0.0333333	0	0	0	0		0	0	0	0	0	0
Ornatilinea spp.	9.66402e-05	0.05	0.000216583	0.194444	0.000108453	0.0833333		0	0	0	0	0	0
Ornithinimicrobium spp.	1.9227e-05	0.0166667	0.000198765	0.0833333	2.95994e-05	0.0277778		0	0	0.000156902	0.0555556	6.16128e-05	0.0555556
Oryzisolibacter spp.	3.31852e-05	0.0333333	3.69467e-05	0.0277778	0	0		7.5721e-05	0.0666667	0.000113748	0.0555556	0	0
Oryzomicrobium spp.	0	0	0	0	0	0		0	0	0	0	0	0
Oscillibacter spp.	7.89562e-05	0.0666667	0	0	0	0		0	0	0	0	0	0
Otariodibacter spp.	0	0	0	0	0	0		0.00146761	0.333333	0.000372096	0.111111	0.00217829	0.444444
Ottowia beijingensis	0	0	7.46119e-05	0.0555556	0	0		0	0	0.000170653	0.0555556	0	0
Ottowia oryzae	0	0	0	0	0	0		0	0	7.644e-05	0.0555556	0	0
Ottowia spp.	0.00195037	0.716667	0.00272282	0.666667	0.00087697	0.527778		0.00102765	0.366667	0.00158971	0.388889	0.000361635	0.277778
Paenibacillus spp.	0.000962825	0.833333	0.00121556	0.972222	0.000980558	0.916667		0.000319537	0.466667	0.00040689	0.5	0.000308012	0.333333
Paenisporosarcina spp.	0	0	0	0	0.000125324	0.0833333		0	0	0	0	0	0
Paludibacter spp.	0.000615303	0.4	0.000463027	0.305556	0.000390295	0.277778		0	0	0	0	0	0
Pandoraea spp.	0	0	2.08661e-05	0.0277778	0	0		0	0	0	0	0	0
Papillibacter cinnamivorans	0	0	0	0	5.49381e-05	0.0277778		0.000142969	0.0666667	0.00013393	0.0555556	0.000188615	0.0555556
Parabacteroides distasonis	1.79952e-05	0.0166667	0	0	6.3195e-05	0.0277778		0.000287619	0.133333	0.000403347	0.166667	0.000234162	0.0555556
Parabacteroides merdae	3.68143e-05	0.0166667	2.20403e-05	0.0277778	9.49656e-05	0.0277778		0.000463768	0.133333	0.000609004	0.166667	0.00036353	0.0555556
Parabacteroides spp.	0.00261942	0.9	0.00264813	0.916667	0.00262085	1		0.00146804	0.733333	0.00144061	0.666667	0.0011402	0.833333
Paraburkholderia ribeironis	0	0	0	0	0	0		0.00014049	0.0333333	0	0	0	0
Paraburkholderia spp.	1.4367e-05	0.0333333	6.241e-05	0.111111	1.32642e-05	0.0277778		0.000159186	0.1	8.40683e-05	0.166667	2.06794e-05	0.0555556
Paracoccus aeridis	0	0	0	0	0	0		0.000130484	0.0333333	0	0	0.000196056	0.0555556
Paracoccus sanguinis	0	0	0	0	0	0		0	0	0	0	0.000208843	0.0555556
Paracoccus spp.	0	0	5.96936e-05	0.0277778	0	0		0.000209562	0.1	0.000175953	0.111111	0.000239092	0.111111
Paramuribaculum spp.	0	0	0	0	5.00806e-05	0.0277778		0	0	0	0	0	0
Paraprevotella spp.	0.000132615	0.1	0.00013296	0.111111	0.0001279	0.111111		0.000116117	0.1	0.000306997	0.166667	0	0
Paraprevotella xylaniphila	3.83743e-05	0.0166667	2.47172e-05	0.0277778	0.000154792	0.0277778		0.000615299	0.133333	0.000759232	0.166667	0.000556928	0.0555556
Parvimonas micra	0	0	0	0	0.000428081	0.0555556		0	0	0	0	0.000237515	0.0555556
Parvimonas spp.	0.000209583	0.0666667	0.000188748	0.0833333	0.000212869	0.0833333		0.000223893	0.1	0.000381364	0.111111	0.0010829	0.333333
Pasteurella canis	0.00169814	0.416667	0.00154984	0.166667	0.00221621	0.361111		0.00434595	0.633333	0.00222667	0.5	0.00600658	0.611111
Pasteurella dagmatis	0.0032975	0.216667	0.00140995	0.277778	0.000511911	0.111111		0.00502667	0.466667	0.0021734	0.555556	0.00185638	0.333333
Pasteurella langaaensis	0	0	0	0	0	0		0	0	0	0	0.000117739	0.0555556
Pasteurella multocida	0.000432423	0.0833333	0.000454724	0.138889	0.00079689	0.0555556		0.000762618	0.233333	0.00136992	0.166667	0.000372095	0.166667
Pasteurella spp.	0.0014053	0.45	0.00183359	0.277778	0.00168872	0.361111		0.00601383	0.733333	0.00533342	0.555556	0.0109402	0.833333
Pauljensenia spp.	0.000360897	0.0833333	0.000356055	0.138889	0.000380157	0.111111		0	0	0.000193665	0.0555556	0.000122818	0.0555556
Pediococcus pentosaceus	0	0	0	0	0	0		8.02413e-05	0.0333333	0	0	0	0
Pediococcus spp.	0	0	0	0	0	0		5.5033e-05	0.0333333	0	0	0	0
Pedobacter spp.	3.66147e-05	0.05	4.26558e-05	0.0555556	6.81958e-05	0.0833333		0	0	0	0	0	0
Pelistega suis	0	0	0	0	0	0		0	0	0	0	0	0
Pelistega spp.	5.35748e-05	0.0166667	0.000273719	0.0277778	0	0		0.000368461	0.0333333	0.00116497	0.0555556	0	0
Pelodictyon spp.	0	0	0	0	0.00193703	0.0555556		0	0	0	0	0	0
Pelolinea spp.	4.89447e-05	0.0333333	3.13692e-05	0.0277778	3.00403e-05	0.0277778		0	0	0	0	0	0
Peptoanaerobacter stomatis	2.85117e-05	0.0166667	0	0	0	0		0	0	0	0	0	0
Peptoanaerobacter spp.	0.00149209	0.6	0.000968836	0.472222	0.0012555	0.638889		0.000720719	0.433333	0.000754558	0.333333	0.000666452	0.277778
Peptoclostridium spp.	4.58512e-05	0.0333333	6.33622e-05	0.0555556	2.97625e-05	0.0277778		0	0	0	0	0	0
Peptococcus spp.	0	0	0	0	5.68447e-05	0.0277778		0	0	0	0	0	0
Peptoniphilus mikwangii	0	0	0	0	0.00238432	0.111111		0	0	0.000478872	0.0555556	0.000812568	0.111111
Peptoniphilus spp.	0.00191162	0.65	0.00169244	0.583333	0.00202775	0.694444		0.000381549	0.2	0.000973631	0.444444	0.000635339	0.222222
Peptostreptococcus canis	0.000907238	0.2	0.000784094	0.222222	0.0023862	0.527778		0.000672788	0.2	0.00294001	0.388889	0.00199949	0.333333
Peptostreptococcus stomatis	9.51967e-05	0.0166667	0	0	0	0		0.000304212	0.0666667	0	0	0	0
Peptostreptococcus spp.	0.000976224	0.45	0.000691398	0.333333	0.000549243	0.25		0.000150553	0.0666667	0.000197576	0.111111	0.000351385	0.166667
Petrimonas spp.	0.00313186	0.733333	0.00342861	0.833333	0.0031026	0.75		0.000284794	0.133333	0.000109271	0.111111	0.00022926	0.166667
Petroclostridium spp.	9.95322e-05	0.0166667	0.000130487	0.0555556	0.000378744	0.0277778		0.0016506	0.133333	0.00195909	0.166667	0.0013176	0.111111
Petroclostridium xylanilyticum	4.51097e-05	0.0166667	2.48378e-05	0.0277778	0.000183731	0.0277778		0.000718399	0.133333	0.000901288	0.166667	0.000653929	0.0555556
Phascolarctobacterium spp.	0.000384099	0.1	0.000281733	0.0555556	0.000795904	0.138889		6.17843e-05	0.0333333	0	0	0	0
Phocaeicola abscessus	0	0	0	0	0.000301624	0.0555556		0	0	0	0	0	0
Phocaeicola coprocola	0	0	0	0	0	0		5.5114e-05	0.0333333	0	0	0	0
Phocaeicola coprophilus	0.000127276	0.0166667	0.000131945	0.0555556	0.000504779	0.0277778		0.0022415	0.166667	0.00253533	0.166667	0.00176585	0.0555556
Phocaeicola dorei	4.09203e-05	0.0166667	2.78653e-05	0.0277778	0.000128525	0.0277778		0.000809503	0.166667	0.000969279	0.166667	0.000550855	0.111111
Phocaeicola plebeius	0	0	0	0	0	0		3.3066e-05	0.0333333	0	0	0	0
Phocaeicola spp.	0.00168604	0.8	0.00161936	0.805556	0.00182533	0.972222		0.00151709	0.7	0.00134328	0.611111	0.00107253	0.722222
Phocoenobacter spp.	0	0	0	0	0	0		0.000264485	0.133333	8.543e-05	0.0555556	0.000618422	0.222222
Photobacterium phosphoreum	0	0	0	0	0	0		3.46777e-05	0.0333333	0	0	0	0
Photobacterium spp.	3.16962e-05	0.0333333	6.70711e-05	0.0555556	0	0		0.000630059	0.3	0.000870882	0.277778	0.000973162	0.666667
Phycicoccus spp.	0	0	9.62414e-05	0.0555556	0	0		0	0	0	0	0	0
Phytoactinopolyspora spp.	0	0	0	0	0	0		0	0	4.7535e-05	0.0555556	0	0
Piscicoccus spp.	0	0	7.29694e-05	0.0555556	0	0		0	0	0	0	0	0
Polaribacter spp.	0	0	0	0	0	0		4.61163e-05	0.0333333	0	0	0	0
Pontibacter spp.	0	0	2.50133e-05	0.0277778	8.41033e-05	0.0833333		0	0	0	0	0	0
Ponticoccus spp.	0.000163173	0.133333	0.000605384	0.222222	9.95403e-05	0.0833333		2.33997e-05	0.0333333	0.000454006	0.111111	0.00012446	0.0555556
Porphyromonas cangingivalis	0.0792682	0.95	0.066571	0.972222	0.0755236	1		0.108699	0.933333	0.0807828	0.833333	0.0912735	1
Porphyromonas circumdentaria	0.000584883	0.233333	0.000355892	0.166667	0.000824784	0.333333		0.000584968	0.2	0.000989824	0.444444	0.000502203	0.222222
Porphyromonas crevioricanis	0.0127846	0.666667	0.0135775	0.666667	0.0175447	0.833333		0.00629282	0.666667	0.0137562	0.666667	0.0150206	0.777778
Porphyromonas gingivalis	0.00825448	0.9	0.00638092	0.944444	0.0106654	1		0.00571261	0.733333	0.00671728	0.722222	0.00407444	0.777778
Porphyromonas gingivicanis	0.0281986	0.733333	0.0334977	0.75	0.0380672	0.972222		0.044976	0.733333	0.0276604	0.833333	0.0475342	1
Porphyromonas gulae	0.214046	0.966667	0.16063	0.972222	0.214494	1		0.156161	0.933333	0.176791	0.833333	0.117474	0.944444
Porphyromonas loveana	0	0	0.000129278	0.0277778	0.000154749	0.0555556		0	0	0.000128914	0.0555556	8.42389e-05	0.0555556
Porphyromonas macacae	0.00551646	0.4	0.010189	0.694444	0.0109837	0.611111		0.00315533	0.366667	0.00764733	0.5	0.00498645	0.5
Porphyromonas spp.	0.0526122	0.95	0.0411922	0.972222	0.0355553	1		0.0353783	0.933333	0.0312215	0.888889	0.0212297	1
Prevotella baroniae	1.6488e-05	0.0166667	0	0	0	0		0	0	0	0	0	0
Prevotella buccae	0.000273824	0.0333333	0	0	0	0		6.9285e-05	0.0333333	0	0	0	0
Prevotella copri	0	0	0	0	0	0		0	0	0	0	0	0
Prevotella dentalis	0	0	0	0	7.22044e-05	0.0277778		0	0	0	0	0	0
Prevotella denticola	0	0	0	0	0	0		0	0	6.33967e-05	0.0555556	0	0
Prevotella intermedia	0.000129251	0.0666667	0.000211759	0.0277778	0.000268667	0.166667		0.00207838	0.133333	0.00163934	0.277778	0.00138583	0.333333
Prevotella koreensis	3.0252e-05	0.0166667	0.000206298	0.0555556	9.26675e-05	0.0277778		0	0	0.00234171	0.0555556	0.000246384	0.0555556
Prevotella nigrescens	0.000316213	0.0166667	0	0	0	0		0.000362758	0.0666667	0	0	0	0
Prevotella oralis	0.000103406	0.0166667	0	0	0	0		0	0	0	0	0	0
Prevotella oris	0.000437327	0.0166667	0	0	0.000175734	0.0277778		4.5634e-05	0.0333333	5.09844e-05	0.0555556	6.4795e-05	0.0555556
Prevotella rara	0	0	0	0	0	0		0	0	0	0	7.22694e-05	0.0555556
Prevotella saccharolytica	1.77243e-05	0.0166667	0	0	0	0		8.45057e-05	0.0666667	0	0	0	0
Prevotella spp.	0.00998677	0.933333	0.01552	0.944444	0.0138681	1		0.00899758	0.9	0.0138303	0.777778	0.00962745	0.944444
Prevotellamassilia spp.	0.000913949	0.366667	0.000762628	0.305556	0.000631491	0.222222		0.00146687	0.5	0.00188072	0.555556	0.00102029	0.5
Propionibacterium spp.	0.00108564	0.45	0.00182139	0.361111	0.000663239	0.25		0.000249372	0.133333	0.00169196	0.222222	0.000586084	0.222222
Propionicicella spp.	2.5619e-05	0.0166667	0.000289212	0.111111	0	0		0	0	0.000222931	0.111111	0	0
Propioniciclava spp.	4.94718e-05	0.0333333	0.00038319	0.166667	5.80903e-05	0.0277778		0	0	0.000310384	0.111111	9.20478e-05	0.0555556
Propionicimonas spp.	6.21113e-05	0.0333333	0.000470042	0.166667	4.83481e-05	0.0277778		0	0	0.000450943	0.111111	0.000108532	0.0555556
Propioniferax spp.	0	0	4.71692e-05	0.0277778	0	0		0	0	0.000151394	0.0555556	0	0
Propionimicrobium spp.	0	0	0	0	0	0		0	0	0.000106229	0.0555556	0	0
Propionivibrio spp.	0.00209607	0.766667	0.0020547	0.722222	0.00175102	0.666667		0.000169021	0.1	6.67633e-05	0.0555556	9.17694e-05	0.0555556
Prosthecochloris spp.	0	0	0	0	0.00102268	0.0555556		0	0	0	0	0	0
Proteiniphilum spp.	0.0022943	0.85	0.00255884	0.833333	0.00277097	0.888889		0.000218246	0.166667	0.000193963	0.222222	7.76272e-05	0.0555556
Proteus mirabilis	0.00138532	0.0166667	4.23236e-05	0.0277778	0	0		0	0	0	0	0	0
Proteus spp.	2.44922e-05	0.0166667	0	0	0	0		0	0	0	0	3.98678e-05	0.0555556
Provencibacterium massiliense	3.20377e-05	0.0166667	0	0	0.000100678	0.0277778		0.000396822	0.1	0.000520754	0.166667	0.000288904	0.0555556
Pseudacidovorax spp.	1.96623e-05	0.0166667	2.20283e-05	0.0277778	0	0		3.0065e-05	0.0333333	4.53667e-05	0.0555556	0	0
Pseudarthrobacter spp.	0	0	0	0	0	0		0	0	7.58072e-05	0.0555556	0	0
Pseudoclavibacter spp.	0.000437445	0.0166667	9.63928e-05	0.0555556	0.000117525	0.0277778		0	0	0.000186294	0.111111	0	0
Pseudoclostridium spp.	0.000134616	0.0166667	0.000137792	0.0555556	0.000493939	0.0277778		0.00212596	0.166667	0.00241978	0.166667	0.00159519	0.0555556
Pseudoflavonifractor spp.	4.36083e-05	0.0333333	3.80933e-05	0.0277778	0	0		0	0	0	0	0	0
Pseudoleptotrichia goodfellowii	2.57723e-05	0.0166667	0	0	0	0		0	0	0	0	0	0
Pseudoleptotrichia spp.	0.00113554	0.1	0.000155574	0.0833333	0	0		0.000883921	0.0666667	0.00010083	0.0555556	0.000193211	0.111111
Pseudomonas aeruginosa	8.86357e-05	0.0166667	0.00246418	0.0277778	3.91464e-05	0.0555556		0	0	0.00207742	0.0555556	0	0
Pseudomonas stutzeri	0	0	0	0	0	0		0	0	0	0	0.00124131	0.0555556
Pseudomonas umsongensis	0	0	0	0	0	0		0	0	0	0	2.81656e-05	0.0555556
Pseudomonas spp.	0.000959168	0.75	0.00148889	0.861111	0.000766237	0.722222		0.000619566	0.533333	0.00111458	0.666667	0.000680908	0.555556
Pseudonocardia spp.	0	0	5.28383e-05	0.0555556	1.48656e-05	0.0277778		0	0	8.30783e-05	0.111111	5.84761e-05	0.111111
Pseudopropionibacterium massiliense	1.92845e-05	0.0166667	0	0	0	0		3.68193e-05	0.0333333	0	0	0.000164861	0.0555556
Pseudopropionibacterium propionicum	0.000630189	0.05	0.000158843	0.0833333	0.000221697	0.0277778		5.85857e-05	0.0333333	0.00024618	0.111111	0.00268581	0.0555556
Pseudopropionibacterium spp.	0.00542225	0.8	0.0068015	0.694444	0.00264512	0.666667		0.00237579	0.466667	0.00541789	0.5	0.00275274	0.444444
Pseudorhodoferax spp.	7.51733e-06	0.0166667	0	0	0	0		0	0	3.65622e-05	0.0555556	0	0
Pseudoxanthomonas spp.	0.000286358	0.116667	0.000843217	0.305556	0.000182412	0.0833333		0.000320148	0.0666667	0.000260742	0.0555556	0.000147817	0.111111
Psychrobacillus spp.	0	0	0	0	4.34619e-05	0.0277778		0	0	0	0	0	0
Psychrobacter spp.	0.00109188	0.283333	0.000675154	0.25	0.00160394	0.361111		0.00239856	0.533333	0.00182066	0.5	0.00158274	0.444444
Pulveribacter spp.	0.000111349	0.0833333	0.000156863	0.111111	3.04311e-05	0.0277778		5.13253e-05	0.0333333	0.000137327	0.0555556	0	0
Pygmaiobacter spp.	0	0	0	0	0	0		0	0	0	0	7.68256e-05	0.0555556
Pyramidobacter piscolens	7.28782e-05	0.0333333	0.000199343	0.0277778	0.000348367	0.0277778		0	0	0	0	0	0
Pyramidobacter spp.	0.00150255	0.566667	0.00217883	0.777778	0.00178217	0.638889		7.56417e-05	0.0333333	0	0	0	0
Raineyella spp.	3.96817e-05	0.0333333	0.000162792	0.0555556	0	0		0	0	0.000189646	0.111111	0	0
Ralstonia spp.	0	0	4.59347e-05	0.0555556	0	0		0	0	0	0	0	0
Ramlibacter spp.	0.000135154	0.133333	0.000259616	0.222222	0	0		4.82223e-05	0.0333333	0.000147148	0.0555556	0	0
Raoultella terrigena	0	0	0	0	0	0		0	0	0	0	0	0
Rappaport spp.	0.000416515	0.1	0	0	0	0		0.000154427	0.0333333	0	0	0	0
Rathayibacter spp.	1.60463e-05	0.0166667	3.44333e-05	0.0277778	0	0		0	0	0	0	0	0
Rehaibacterium spp.	3.54232e-05	0.0166667	0.000125904	0.0555556	0	0		0.000132898	0.0333333	0	0	0	0
Rhodanobacter spp.	1.68243e-05	0.0166667	3.36069e-05	0.0277778	0	0		0	0	0	0	0	0
Rhodococcus biphenylivorans	0	0	0	0	0	0		0	0	0	0	0	0
Rhodococcus spp.	0	0	6.56606e-05	0.0555556	3.45222e-05	0.0555556		0	0	0.000101996	0.0555556	7.10289e-05	0.0555556
Rhodocyclus spp.	2.23075e-05	0.0166667	4.13622e-05	0.0277778	0	0		0	0	0	0	0	0
Rhodoferax spp.	7.22105e-05	0.0666667	0.000262491	0.166667	4.32228e-05	0.0555556		0	0	8.96344e-05	0.0555556	0	0
Riemerella spp.	0	0	0	0	0	0		0.000147135	0.0666667	0	0	0.00111325	0.222222
Rodentibacter mrazii	0	0	0	0	0	0		0	0	8.498e-05	0.0555556	0	0
Rodentibacter pneumotropicus	0	0	0	0	0	0		0.000170633	0.0333333	0.000835166	0.0555556	0.000360328	0.111111
Rodentibacter rarus	0	0	0	0	0	0		0	0	0.000227631	0.0555556	0	0
Rodentibacter spp.	0	0	0	0	0	0		0.00151327	0.366667	0.00139825	0.111111	0.00338937	0.333333
Roseburia spp.	0.000164907	0.133333	0.000212124	0.194444	0.00010818	0.111111		3.58983e-05	0.0333333	4.60678e-05	0.0555556	0	0
Rothia spp.	0	0	0	0	0	0		0	0	0.000191814	0.111111	0	0
Rubrivivax spp.	1.31555e-05	0.0166667	0	0	0	0		0	0	6.56906e-05	0.0555556	0	0
Ruminococcus bicirculans	0.000222089	0.0166667	0.000249889	0.0555556	0.000797347	0.0277778		0.0035146	0.166667	0.00409497	0.166667	0.00271701	0.111111
Ruminococcus bromii	0	0	0	0	0	0		6.4553e-05	0.0333333	0	0	0	0
Ruminococcus callidus	4.40377e-05	0.0166667	0	0	0.000204307	0.0277778		0.000857056	0.133333	0.00113953	0.166667	0.000652848	0.0555556
Ruminococcus flavefaciens	0	0	0	0	0	0		4.14553e-05	0.0333333	0	0	6.94311e-05	0.0555556
Ruminococcus gnavus	0	0	0	0	0	0		7.7773e-05	0.0333333	0	0	0	0
Ruminococcus spp.	0.000863203	0.533333	0.000836126	0.5	0.000795775	0.527778		0.00013593	0.1	0.000364307	0.277778	8.70739e-05	0.0555556
Ruthenibacterium lactatiformans	3.60932e-05	0.0166667	2.36111e-05	0.0277778	0.000167606	0.0277778		0.000602451	0.133333	0.000719731	0.166667	0.000526793	0.0555556
Ruthenibacterium spp.	4.60408e-05	0.0333333	7.70531e-05	0.0833333	5.37375e-05	0.0555556		0	0	0	0	0	0
Salinicola peritrichatus	0	0	0	0	0	0		0	0	0	0	5.86267e-05	0.0555556
Salinicola salarius	0	0	0	0	0	0		5.12447e-05	0.0333333	4.746e-05	0.0555556	0.0036523	0.166667
Salinicola spp.	0	0	0	0	0	0		0	0	0	0	0.000619452	0.111111
Salinivirga spp.	7.0034e-05	0.0666667	3.72578e-05	0.0277778	6.88697e-05	0.0555556		0	0	0	0	0	0
Salmonella enterica	0	0	0	0	2.24681e-05	0.0277778		0	0	0	0	4.15617e-05	0.0555556
Salmonella spp.	0	0	0.000138218	0.0833333	6.50367e-05	0.0277778		9.45673e-05	0.0666667	0.000197501	0.166667	0.000628862	0.333333
Sanguibacter spp.	0	0	8.43192e-05	0.0555556	0	0		0	0	0	0	6.57978e-05	0.0555556
Sanguibacteroides spp.	6.29042e-05	0.05	7.52267e-05	0.0555556	7.83647e-05	0.0555556		0	0	5.791e-05	0.0555556	6.93994e-05	0.0555556
Schaalia spp.	0.00862984	0.95	0.00899369	0.944444	0.00697979	0.916667		0.00473683	0.9	0.009627	0.833333	0.00680071	0.833333
Schaedlerella spp.	9.41967e-06	0.0166667	0	0	0	0		0	0	0	0	0	0
Schwartzia spp.	2.7466e-05	0.0166667	4.47975e-05	0.0277778	0	0		0	0	0	0	0	0
Selenomonas artemidis	0	0	0	0	0	0		4.5969e-05	0.0333333	0	0	0	0
Selenomonas spp.	0.000336893	0.133333	0.000545354	0.25	0.000584591	0.25		0	0	0	0	0	0
Serinicoccus spp.	2.00398e-05	0.0166667	0.00016531	0.0555556	2.953e-05	0.0277778		0	0	0.000188491	0.111111	0	0
Serpentinomonas spp.	2.15132e-05	0.0166667	5.34686e-05	0.0277778	0	0		0	0	8.262e-05	0.0555556	0	0
Shuttleworthia spp.	3.07827e-05	0.0166667	0.000249742	0.0833333	5.70372e-05	0.0277778		0	0	0	0	0	0
Simplicispira spp.	0.000536766	0.316667	0.000769677	0.388889	0.000281864	0.222222		0.000183152	0.1	0.000233954	0.0555556	0.000192869	0.166667
Slackia exigua	0	0	0	0	0.000297372	0.0833333		0	0	0	0	0	0
Sneathia amnii	6.54035e-05	0.0166667	0	0	0.000258489	0.0277778		0.000790437	0.1	0.000963453	0.166667	0.000653474	0.0555556
Sneathia spp.	0	0	0	0	0	0		0	0	0	0	0.000261275	0.0555556
Solobacterium moorei	0.000135976	0.0333333	0	0	0	0		9.4903e-05	0.0333333	0	0	0	0
Solobacterium spp.	0	0	0	0	0	0		0	0	0.000130551	0.0555556	0	0
Soonwooa spp.	0	0	0	0	0	0		0	0	0	0	5.31856e-05	0.0555556
Sphaerochaeta spp.	0	0	0	0	0.000144007	0.0555556		0	0	0	0	0	0
Sphaerotilus spp.	0	0	0	0	0	0		0	0	5.86633e-05	0.0555556	0	0
Sphingobacterium spp.	0	0	2.34117e-05	0.0277778	6.50992e-05	0.0833333		0	0	0	0	0	0
Sphingomonas aerolata	0	0	0	0	0	0		0.000270445	0.0333333	0	0	0	0
Sphingomonas spp.	0	0	0	0	0	0		0.000142581	0.1	0.000139956	0.111111	7.54578e-05	0.0555556
Sporobacter spp.	0	0	0	0	0	0		0	0	0	0	0	0
Staphylococcus epidermidis	0	0	0	0	0	0		0.000376753	0.0666667	0	0	0	0
Staphylococcus pseudintermedius	0	0	0	0	0	0		6.84647e-05	0.0333333	0	0	0	0
Staphylococcus spp.	0	0	0	0	0	0		0	0	0	0	7.35017e-05	0.0555556
Stenotrophomonas maltophilia	0	0	0	0	0	0		0.000173244	0.1	0	0	5.52356e-05	0.0555556
Stenotrophomonas spp.	0.000456591	0.216667	0.00101683	0.361111	0.000208651	0.0833333		0.000374571	0.133333	0.000444457	0.222222	0.000247165	0.166667
Streptacidiphilus spp.	0	0	1.44667e-05	0.0277778	0	0		0	0	0	0	0	0
Streptobacillus spp.	0	0	0	0	0	0		0.000216938	0.0333333	0	0	0.000321569	0.0555556
Streptococcus canis	0	0	0	0	0	0		0	0	0.000484001	0.0555556	0	0
Streptococcus constellatus	0	0	0	0	5.04919e-05	0.0277778		0	0	0	0	0	0
Streptococcus cristatus	0	0	7.46242e-05	0.0277778	0	0		0	0	0.00127245	0.0555556	0	0
Streptococcus equi	3.68643e-05	0.0166667	0.000142679	0.0555556	0	0		0	0	0.000111441	0.0555556	8.75783e-05	0.0555556
Streptococcus equinus	3.78588e-05	0.0166667	0	0	0	0		0	0	0	0	0	0
Streptococcus gallolyticus	0	0	0	0	0	0		0	0	0	0	9.45594e-05	0.0555556
Streptococcus hyointestinalis	3.43075e-05	0.0166667	0	0	0	0		0	0	0	0	0	0
Streptococcus minor	0.000238914	0.0666667	0.00119207	0.194444	0.000329983	0.0833333		0.000338509	0.0666667	0.00324428	0.277778	0.000423612	0.111111
Streptococcus mitis	0	0	0	0	0	0		9.0246e-05	0.0333333	0	0	0	0
Streptococcus oralis	0	0	0	0	0	0		8.81063e-05	0.0333333	0	0	0	0
Streptococcus thermophilus	0	0	0	0	0	0		0.00017584	0.0666667	0	0	0	0
Streptococcus spp.	0.00318732	0.85	0.00326145	0.888889	0.00298794	0.944444		0.00381631	0.866667	0.00386989	0.833333	0.00372653	0.888889
Streptomyces alboflavus	0	0	0	0	0	0		0.000131696	0.0666667	0	0	0	0
Streptomyces catenulae	0	0	0	0	0	0		0	0	0	0	2.21389e-05	0.0555556
Streptomyces griseorubiginosus	0	0	0	0	0	0		8.51667e-05	0.0666667	0	0	0	0
Streptomyces kasugaensis	0	0	0	0	0	0		8.1912e-05	0.0666667	0	0	0	0
Streptomyces lydicus	0	0	0	0	0	0		0	0	0	0	5.86244e-05	0.0555556
Streptomyces niger	0	0	0	0	0	0		0	0	0	0	4.87833e-05	0.0555556
Streptomyces ochraceiscleroticus	0	0	0	0	0	0		0	0	0	0	6.29861e-05	0.0555556
Streptomyces spp.	0.000769642	0.683333	0.00177013	0.888889	0.000720741	0.527778		0.00194227	0.833333	0.00334301	0.888889	0.00383556	1
Succiniclasticum spp.	0	0	0.000193102	0.0833333	0.000448837	0.0833333		0	0	0	0	0	0
Sunxiuqinia spp.	0	0	0	0	2.32564e-05	0.0277778		0	0	0	0	0	0
Suttonella spp.	0.00212261	0.433333	0.00110913	0.361111	0.000441993	0.222222		0.000714277	0.2	0.000310403	0.0555556	0.000144984	0.0555556
Synergistes jonesii	0	0	0	0	0.000184531	0.0555556		0	0	0	0	0	0
Synergistes spp.	0.000722089	0.266667	0.00141517	0.583333	0.00106642	0.5		6.1456e-05	0.0333333	0	0	0	0
Syntrophomonas spp.	0	0	0	0	7.112e-05	0.0277778		0	0	0	0	0	0
Tannerella forsythia	0.00747681	0.983333	0.0119448	1	0.0123686	1		0.00429815	0.833333	0.00424596	0.833333	0.00834679	0.722222
Tannerella spp.	0.0352502	1	0.0429004	1	0.0490323	1		0.0133709	0.9	0.0108389	0.944444	0.0194991	0.944444
Tenacibaculum spp.	0	0	0	0	0	0		6.4662e-05	0.0333333	0	0	0	0
Tenuifilum spp.	2.1151e-05	0.0166667	0	0	0	0		0	0	0	0	0	0
Tepidibacter spp.	5.1014e-05	0.0333333	0	0	0	0		0	0	0	0	0	0
Tepidicella spp.	0	0	8.87825e-05	0.0555556	0	0		0	0	0	0	0	0
Tepidimonas spp.	0.00054128	0.283333	0.00084225	0.305556	0.000186444	0.111111		0.000211767	0.1	0.000300131	0.0555556	8.76156e-05	0.0555556
Tessaracoccus spp.	0.0101473	0.933333	0.0153136	0.944444	0.0057886	0.805556		0.00314154	0.6	0.00889001	0.611111	0.0045023	0.555556
Tetrasphaera spp.	0	0	8.89778e-05	0.0555556	0	0		0	0	9.36883e-05	0.0555556	0	0
Thauera spp.	0.000187823	0.15	0.00030631	0.222222	4.25319e-05	0.0277778		0.00016762	0.133333	0.000109099	0.0555556	0	0
Thermanaerovibrio spp.	0.00106667	0.316667	0.00179401	0.527778	0.00133577	0.444444		7.32353e-05	0.0333333	0	0	0	0
Thermomonas spp.	9.14315e-05	0.05	0.000240738	0.111111	6.32567e-05	0.0277778		0.000125951	0.0333333	0.000125073	0.0555556	0	0
Tissierella spp.	3.56597e-05	0.0166667	0	0	3.80803e-05	0.0277778		0	0	0	0	0	0
Treponema denticola	0.00144186	0.5	0.00268037	0.694444	0.00223067	0.694444		0.0014492	0.433333	0.00296842	0.555556	0.0023007	0.611111
Treponema lecithinolyticum	0	0	0	0	5.95744e-05	0.0277778		0	0	7.58311e-05	0.0555556	8.29328e-05	0.0555556
Treponema medium	0.000120511	0.05	0.000262123	0.111111	4.05139e-05	0.0277778		7.43573e-05	0.0333333	0.000601757	0.333333	0.000314625	0.111111
Treponema putidum	0	0	0	0	0	0		0	0	0.000173924	0.111111	9.16278e-05	0.0555556
Treponema socranskii	8.47923e-05	0.05	0.00057197	0.138889	0.000403283	0.166667		0	0	6.46656e-05	0.0555556	6.75378e-05	0.0555556
Treponema spp.	0.0320692	0.95	0.0382007	1	0.0338706	1		0.0187339	0.9	0.0288975	0.833333	0.0199098	0.888889
Trueperella spp.	2.78875e-05	0.0166667	0	0	0	0		0	0	0.000251769	0.111111	0.000125148	0.0555556
Turicibacter spp.	0	0	0	0	0	0		4.16667e-05	0.0333333	8.21078e-05	0.0555556	0	0
Ureaplasma spp.	0	0	0	0	0	0		0.000463423	0.0333333	0	0	0.000526083	0.0555556
Ursidibacter maritimus	0	0	0	0	0	0		0.000152915	0.0666667	0	0	0.000139769	0.0555556
Ursidibacter spp.	4.23412e-05	0.0166667	0	0	0	0		0.00506036	0.466667	0.00129507	0.277778	0.0065539	0.555556
Uruburuella spp.	6.3504e-05	0.0333333	0	0	0	0		0	0	0.000107352	0.0555556	0	0
Variovorax spp.	0.000175298	0.216667	0.00026692	0.277778	5.46042e-05	0.0833333		4.2505e-05	0.0333333	0.000127061	0.0555556	0	0
Veillonella parvula	0	0	0	0	0	0		0	0	0	0	0.000211354	0.0555556
Verminephrobacter spp.	1.72612e-05	0.0166667	0	0	0	0		0	0	6.16317e-05	0.0555556	0	0
Vespertiliibacter spp.	0	0	0	0	0	0		0.0017547	0.333333	0.000477718	0.111111	0.00267599	0.444444
Vibrio spp.	0	0	0	0	1.83756e-05	0.0277778		6.70823e-05	0.1	0	0	0.000203904	0.222222
Volucribacter spp.	0	0	0	0	0	0		4.40283e-05	0.0333333	0.000328016	0.0555556	0.0007656	0.222222
Vulcaniibacterium spp.	4.57288e-05	0.0333333	0.000191118	0.111111	3.3105e-05	0.0277778		0.000123123	0.0333333	6.56811e-05	0.0555556	0	0
Weissella cibaria	0	0	0	0	0	0		0.000156968	0.0333333	0	0	0	0
Winogradskyella spp.	0	0	0	0	0	0		3.1321e-05	0.0333333	0	0	0	0
Wolinella spp.	0.00124454	0.2	0.000310678	0.0833333	0.000703413	0.194444		0.000918042	0.266667	0.00104798	0.333333	0.00102796	0.166667
Xanthomonas campestris	0	0	0	0	0	0		0.000219221	0.0666667	0	0	0	0
Xanthomonas spp.	0.000312565	0.166667	0.000748452	0.333333	0.00014633	0.0833333		0.000295759	0.133333	0.000319485	0.166667	0.000136999	0.111111
Xenophilus spp.	4.01465e-05	0.05	0.000104518	0.138889	1.82611e-05	0.0277778		2.7346e-05	0.0333333	8.85578e-05	0.0555556	0	0

## Sheet: TableS7
Table S7: Non-parametric Mann-Whitney U test calculation based on species-level taxonomic composition between C and P4 in healthy dogs. Statistically significant p-values are highlighted in green.
	C		P4
Species	Average relative abundance	Prevalence	Average relative abundance	Prevalence	Significance	FDR correction
Achromobacter spp.	9.3362e-05	0.1	4.99837e-05	0.0666667	0.622	0.931615
Acidaminococcus spp.	5.9618e-05	0.0333333	0	0	0.317	0.745292
Acidipropionibacterium spp.	0.000702484	0.4	0.000973976	0.333333	0.878	0.9658
Acidovorax spp.	0.00146896	0.733333	0.00204594	0.966667	0.073	0.590118
Acinetobacter spp.	0.000836935	0.333333	0.000446284	0.233333	0.315	0.745292
Actinobacillus spp.	0	0	4.46267e-05	0.0333333	0.317	0.745292
Actinomyces dentalis	0	0	4.8401e-05	0.0333333	0.317	0.745292
Actinomyces denticolens	0	0	5.67007e-05	0.0333333	0.317	0.745292
Actinomyces howellii	0.000232461	0.133333	0.000498111	0.0666667	0.394	0.745292
Actinomyces oricola	0.00184293	0.233333	0.0016136	0.166667	0.505	0.855494
Actinomyces ruminicola	0	0	4.51793e-05	0.0333333	0.317	0.745292
Actinomyces spp.	0.0300378	1	0.0255315	1	0.367	0.745292
Actinospica spp.	0	0	5.39053e-05	0.0333333	0.317	0.745292
Aeromonas spp.	0	0	2.7929e-05	0.0333333	0.317	0.745292
Aestuariimicrobium spp.	4.45943e-05	0.0333333	0.000276267	0.1	0.281	0.745292
Agathobaculum butyriciproducens	0	0	7.45463e-05	0.0333333	0.317	0.745292
Agathobaculum spp.	4.8861e-05	0.0333333	5.06607e-05	0.0333333	0.981	0.977209
Aggregatibacter aphrophilus	0	0	0.000391991	0.0333333	0.317	0.745292
Agrococcus spp.	0.000128061	0.0333333	0	0	0.317	0.745292
Agromyces spp.	0.000117704	0.0333333	0	0	0.317	0.745292
Alicycliphilus spp.	9.68123e-05	0.0666667	2.49337e-05	0.0333333	0.531	0.8712
Alistipes spp.	0.00142426	0.6	0.00144602	0.766667	0.528	0.8712
Alkaliphilus spp.	3.86373e-05	0.0333333	0	0	0.317	0.745292
Alloprevotella rava	0	0	5.99913e-05	0.0333333	0.317	0.745292
Alloprevotella spp.	0.000644619	0.266667	0.00122421	0.333333	0.316	0.745292
Aminicella spp.	5.86513e-05	0.0333333	0	0	0.317	0.745292
Aminiphilus spp.	0.00046345	0.266667	0.000518434	0.3	0.985	0.991
Aminipila spp.	0.000129841	0.1	3.79593e-05	0.0333333	0.281	0.745292
Aminivibrio spp.	0.00214303	0.733333	0.0027011	0.766667	0.512	0.855494
Aminobacterium spp.	7.10707e-05	0.0333333	0	0	0.317	0.745292
Aminomonas spp.	0.00211033	0.633333	0.00222118	0.633333	0.838	0.9658
Amycolatopsis spp.	1.6021e-05	0.0333333	2.8371e-05	0.0666667	0.584	0.8712
Anaerobutyricum hallii	0	0	0.000303878	0.0333333	0.317	0.745292
Anaerococcus spp.	0.000207951	0.1	0	0	0.078	0.594
Anaerocolumna spp.	3.7376e-05	0.0333333	2.10103e-05	0.0333333	0.981	0.977209
Anaerolinea spp.	0.000123271	0.0666667	7.15137e-05	0.0333333	0.557	0.8712
Anaerorhabdus spp.	0.000156513	0.0666667	4.24627e-05	0.0333333	0.531	0.8712
Anaerostipes spp.	5.10487e-05	0.0333333	0	0	0.317	0.745292
Anaerotignum spp.	0	0	0.000125262	0.1	0.078	0.590118
Anaerotruncus spp.	0.000285209	0.166667	0.000205296	0.133333	0.651	0.931615
Anaerovorax spp.	7.49757e-05	0.0333333	4e-05	0.0333333	0.981	0.977209
Aquimonas spp.	6.40507e-05	0.0666667	3.08143e-05	0.0333333	0.557	0.8712
Arcobacter spp.	0.000131844	0.0666667	0	0	0.154	0.741
Arenimonas spp.	0.000208838	0.133333	0.000185673	0.0666667	0.41	0.748
Arthrobacter spp.	3.9143e-05	0.0333333	0	0	0.317	0.745292
Auraticoccus spp.	0.000133996	0.133333	0.000222405	0.133333	0.92	0.977209
Bacilliculturomica spp.	0.000100353	0.1	0.000130344	0.133333	0.691	0.931615
Bacillus megaterium	0	0	3.29773e-05	0.0333333	0.317	0.745292
Bacillus spp.	0.000352183	0.366667	0.000588742	0.7	0.043	0.473
Bacteroides heparinolyticus	0.00191136	0.5	0.00191133	0.533333	0.913	0.975744
Bacteroides pyogenes	0.00544617	0.366667	0.00240589	0.466667	0.656	0.931615
Bacteroides spp.	0.00733908	0.966667	0.00727992	0.966667	0.807	0.954372
Bacteroides xylanisolvens	2.307e-05	0.0333333	1.631e-05	0.0333333	0.981	0.977209
Barnesiella spp.	0	0	0.000120036	0.1	0.078	0.590118
Bellilinea spp.	5.1585e-05	0.0333333	5.2821e-05	0.0333333	0.981	0.977209
Bergeyella spp.	0.000690396	0.1	4.71657e-05	0.0333333	0.281	0.745292
Bergeyella zoohelcum	0.00470313	0.5	0.00101151	0.2	0.012	0.226286
Bifidobacterium spp.	0.000533673	0.266667	0.000419923	0.166667	0.305	0.745292
Bilophila spp.	0.000412897	0.333333	7.1255e-05	0.0666667	0.009	0.198
Blautia spp.	0.00105169	0.666667	0.00121591	0.9	0.357	0.745292
Bordetella spp.	3.40467e-05	0.0333333	0	0	0.317	0.745292
Brachybacterium spp.	0.000296661	0.2	0.000160454	0.1	0.318	0.745292
Brachymonas spp.	0.00198435	0.666667	0.00684337	0.966667	0	0
Brevibacterium spp.	0.00013465	0.1	9.5852e-05	0.1	0.943	0.977209
Brevilactibacter spp.	0.000387121	0.2	0.000429482	0.2	0.949	0.977209
Buchananella hordeovulneris	0.0109851	0.166667	0.00716382	0.266667	0.367	0.745292
Buchananella spp.	0.00266741	0.733333	0.00270828	0.8	0.552	0.888585
Burkholderia spp.	0	0	1.6883e-05	0.0333333	0.317	0.745292
Butyricicoccus spp.	0.000104161	0.0666667	0.000134367	0.1	0.644	0.931615
Butyricimonas spp.	0.000387631	0.266667	0.000454824	0.333333	0.715	0.931615
Campylobacter rectus	0.00153107	0.3	0.000824066	0.2	0.425	0.779167
Campylobacter spp.	0.0124343	1	0.0212021	0.966667	0.001	0.0264
Canibacter spp.	0.000354732	0.1	0.000205311	0.0666667	0.644	0.931615
Capnocytophaga canimorsus	0.00155628	0.466667	0.00509278	0.566667	0.233	0.741
Capnocytophaga canis	0.00141854	0.466667	0.00224774	0.5	0.464	0.827676
Capnocytophaga cynodegmi	0.00530962	0.733333	0.0140601	0.8	0.087	0.594
Capnocytophaga felis	0	0	4.899e-05	0.0333333	0.317	0.745292
Capnocytophaga spp.	0.00748904	0.866667	0.0061679	0.833333	0.859	0.9658
Cardiobacterium hominis	0	0	4.48327e-05	0.0333333	0.317	0.745292
Cardiobacterium spp.	0.00946641	0.833333	0.0119363	0.866667	0.359	0.745292
Catabacter hongkongensis	0	0	7.72033e-05	0.0333333	0.317	0.745292
Catonella morbi	9.04127e-05	0.0333333	3.33973e-05	0.0333333	0.981	0.977209
Catonella spp.	0.000627386	0.366667	0.00101885	0.533333	0.159	0.741
Caviibacter spp.	0	0	0.000146585	0.0333333	0.317	0.745292
Cellulomonas spp.	0.00033945	0.266667	0.000232525	0.133333	0.228	0.741
Chiayiivirga spp.	0.000374799	0.2	0.000224059	0.0666667	0.147	0.741
Chitinophaga spp.	0	0	3.857e-05	0.0666667	0.154	0.741
Christensenella timonensis	0	0	0.000152319	0.0333333	0.317	0.745292
Christensenella spp.	3.9871e-05	0.0333333	4.70037e-05	0.0333333	0.981	0.977209
Chryseobacterium spp.	0.000185529	0.2	0.000179048	0.166667	0.878	0.9658
Clavibacter spp.	7.84757e-05	0.0333333	0	0	0.317	0.745292
Cloacibacillus spp.	0.00171259	0.666667	0.00171654	0.633333	0.916	0.975744
Clostridioides spp.	0	0	2.92247e-05	0.0333333	0.317	0.745292
Clostridium spp.	0.00250503	0.9	0.002647	0.933333	0.367	0.745292
Collinsella spp.	5.89413e-05	0.0333333	5.84293e-05	0.0333333	0.981	0.977209
Comamonas spp.	0.00129373	0.633333	0.00158697	0.733333	0.247	0.741
Conchiformibius steedae	8.37703e-05	0.0333333	0.000314849	0.1	0.313	0.745292
Conchiformibius spp.	0.000218517	0.0333333	0.000205314	0.0333333	0.981	0.977209
Coprococcus spp.	5.3221e-05	0.0333333	0.000147603	0.0666667	0.531	0.855494
Corallococcus spp.	0	0	1.76867e-05	0.0333333	0.317	0.745292
Corticibacter spp.	0.00239548	0.566667	0.00165419	0.566667	0.512	0.855494
Corynebacterium canis	0.135119	0.8	0.05067	0.766667	0.02	0.293333
Corynebacterium freiburgense	0.0114377	0.266667	0.00285162	0.233333	0.816	0.954372
Corynebacterium mustelae	0.00400604	0.166667	0.00383098	0.3	0.243	0.741
Corynebacterium spp.	0.0388484	0.966667	0.0153621	1	0.001	0.0264
Cryobacterium spp.	3.25127e-05	0.0333333	0	0	0.317	0.745292
Culturomica spp.	7.08117e-05	0.0666667	0.00010526	0.0666667	0.945	0.977209
Cupriavidus spp.	1.89627e-05	0.0333333	2.1408e-05	0.0333333	0.981	0.977209
Curtobacterium spp.	4.9235e-05	0.0333333	0	0	0.317	0.745292
Curvibacter spp.	2.46947e-05	0.0333333	5.80517e-05	0.0666667	0.557	0.896964
Cutibacterium acnes	0.000187114	0.1	0.000189152	0.0666667	0.666	0.931615
Cutibacterium spp.	0.000111262	0.0666667	0.000164061	0.0666667	0.945	0.977209
Delftia spp.	0.000142419	0.2	6.52197e-05	0.1	0.274	0.745292
Demequina spp.	0	0	5.67803e-05	0.0333333	0.317	0.745292
Desertihabitans spp.	0	0	0.000170363	0.1	0.078	0.590118
Desulfobulbus oralis	0.000744731	0.133333	0.000303833	0.0666667	0.379	0.748
Desulfobulbus spp.	0.010451	0.733333	0.00198195	0.3	0	0
Desulfofarcimen acetoxidans	0	0	0.000143301	0.0333333	0.317	0.745292
Desulfomicrobium orale	0.0240836	0.966667	0.0315474	0.933333	0.478	0.84128
Desulfomicrobium spp.	0.0100376	0.966667	0.0121877	0.966667	0.877	0.9658
Desulfovibrio spp.	0.00794946	0.866667	0.00536612	0.8	0.722	0.931615
Dethiosulfovibrio spp.	0.000291598	0.166667	0.000344081	0.166667	0.991	0.991
Dialister invisus	8.22627e-05	0.0333333	0.000187489	0.0333333	0.981	0.977209
Dialister spp.	0	0	8.9958e-05	0.0333333	0.317	0.745292
Diaphorobacter spp.	6.6848e-05	0.0666667	9.79437e-05	0.1	0.666	0.931615
Dichelobacter spp.	0.000172659	0.0666667	0.0002762	0.0666667	0.945	0.977209
Dokdonella spp.	0	0	3.0044e-05	0.0333333	0.317	0.745292
Dorea spp.	5.7998e-05	0.0333333	0	0	0.317	0.745292
Duncaniella spp.	0.000108107	0.1	0	0	0.078	0.590118
Dysgonomonas spp.	0.000985978	0.766667	0.000735103	0.566667	0.134	0.741
Eikenella corrodens	5.46333e-05	0.0333333	0.000807052	0.0333333	0.981	0.977209
Eikenella spp.	0.000834463	0.266667	0.00177511	0.366667	0.42	0.779167
Eisenbergiella spp.	9.76157e-05	0.133333	8.23817e-05	0.133333	0.92	0.977209
Elizabethkingia spp.	0	0	3.3849e-05	0.0333333	0.317	0.745292
Emergencia spp.	0.000148281	0.133333	3.09657e-05	0.0333333	0.165	0.741
Endomicrobium spp.	0.00128789	0.233333	0.000283034	0.1	0.142	0.741
Enterocloster spp.	0.000527808	0.6	0.000406148	0.533333	0.388	0.748
Enterococcus spp.	4.4909e-05	0.0333333	0	0	0.317	0.745292
Escherichia coli	2.36773e-05	0.0333333	0	0	0.317	0.745292
Eubacterium rectale	0	0	0.000427121	0.0333333	0.317	0.745292
Eubacterium spp.	0.00161811	0.733333	0.00159828	0.866667	0.801	0.954372
Euzebya spp.	0.000348837	0.2	0.000632337	0.4	0.09	0.594
Evtepia gabavorous	0	0	6.649e-05	0.0333333	0.317	0.745292
Evtepia spp.	0.00102597	0.366667	0.000717168	0.3	0.591	0.903236
Extensimonas spp.	7.88603e-05	0.0666667	0.000182754	0.133333	0.394	0.748
Faecalibacterium prausnitzii	0	0	0.00207119	0.0333333	0.317	0.745292
Faecalibacterium spp.	8.0839e-05	0.0666667	5.99983e-05	0.0333333	0.584	0.896964
Filifactor alocis	0.00190003	0.466667	0.00289502	0.533333	0.602	0.903236
Filifactor spp.	0.00653402	0.866667	0.00758378	0.933333	0.359	0.745292
Flavobacterium spp.	0.000637954	0.433333	0.000380249	0.266667	0.218	0.741
Flavonifractor plautii	0	0	0.000110882	0.0333333	0.317	0.745292
Flavonifractor spp.	0.000162555	0.133333	8.10917e-05	0.0666667	0.379	0.748
Flexilinea spp.	0.00348622	0.733333	0.0026427	0.666667	0.261	0.745292
Frederiksenia canicola	0.0023016	0.466667	0.00231975	0.333333	0.301	0.745292
Frederiksenia spp.	8.44143e-05	0.0333333	0.000374899	0.1	0.297	0.745292
Friedmanniella spp.	0.00013024	0.1	0.000364192	0.166667	0.402	0.748
Fusobacterium nucleatum	0.000733193	0.1	0.000273241	0.133333	0.771	0.954372
Fusobacterium russii	6.3334e-05	0.0333333	0	0	0.317	0.745292
Fusobacterium spp.	0.00648597	0.966667	0.00659754	1	0.79	0.954372
Georgenia spp.	0.000309618	0.266667	0.000299204	0.2	0.618	0.9064
Geosporobacter spp.	3.8963e-05	0.0333333	0	0	0.317	0.745292
Glaesserella spp.	0	0	0.000138909	0.0333333	0.317	0.745292
Gleimia spp.	0.00221999	0.4	0.00242337	0.366667	0.698	0.931615
Granulicatella spp.	5.98107e-05	0.0333333	0.000294135	0.133333	0.147	0.741
Granulicoccus spp.	0	0	5.90957e-05	0.0666667	0.154	0.741
Gulosibacter spp.	0.000170017	0.0333333	0	0	0.317	0.745292
Haemophilus haemoglobinophilus	0.000243649	0.0333333	5.8677e-05	0.0333333	0.981	0.977209
Haemophilus spp.	0.000706267	0.166667	0.00113917	0.166667	0.955	0.977209
Halomonas spp.	3.40647e-05	0.0333333	8.41003e-05	0.0666667	0.531	0.896964
Helcococcus spp.	0.00165047	0.333333	0.000618143	0.2	0.203	0.741
Helicobacter spp.	9.98547e-05	0.0333333	0	0	0.317	0.745292
Holdemania spp.	3.3368e-05	0.0333333	0	0	0.317	0.745292
Hungateiclostridium spp.	3.3195e-05	0.0333333	0	0	0.317	0.745292
Hungatella spp.	0.000181403	0.266667	9.39983e-05	0.166667	0.325	0.745292
Hydrogenophaga spp.	0.000381517	0.3	0.000548428	0.4	0.267	0.745292
Hymenobacter spp.	5.02907e-05	0.0666667	4.6445e-05	0.0666667	0.945	0.977209
Intestinimonas spp.	0.000470132	0.233333	0.000506709	0.3	0.798	0.954372
Janibacter spp.	0	0	0.000142176	0.1	0.078	0.590118
Johnsonella spp.	0.000662967	0.266667	0.000443054	0.266667	0.909	0.975744
Jonquetella spp.	7.54363e-05	0.0333333	0.00032859	0.1	0.281	0.745292
Kingella spp.	0.000199133	0.1	0.000218148	0.0666667	0.711	0.931615
Kitasatospora spp.	2.55897e-05	0.0333333	0.000139588	0.0666667	0.531	0.896964
Kocuria spp.	0.00012049	0.0666667	0.000128651	0.1	0.711	0.931615
Kribbella spp.	0	0	1.18847e-05	0.0333333	0.317	0.745292
Lachnoanaerobaculum spp.	0.00113052	0.466667	0.00103502	0.666667	0.633	0.918198
Lachnoclostridium spp.	8.19637e-05	0.0666667	4.17377e-05	0.0333333	0.557	0.896964
Lachnospira eligens	0	0	0.000690974	0.0333333	0.317	0.745292
Lacrimispora indolis	2.2733e-05	0.0333333	0	0	0.317	0.745292
Lacrimispora spp.	0.000127908	0.133333	0.000185642	0.266667	0.236	0.741
Lactimicrobium spp.	5.33213e-05	0.0333333	0	0	0.317	0.745292
Lactobacillus spp.	0.000243612	0.133333	0.000184177	0.1	0.691	0.931615
Lactococcus lactis	0	0	6.59973e-05	0.0333333	0.317	0.745292
Lampropedia spp.	0.00391528	0.633333	0.00343654	0.633333	0.699	0.931615
Lancefieldella rimae	0.000212432	0.0333333	0	0	0.317	0.745292
Lancefieldella spp.	6.87353e-05	0.0333333	0	0	0.317	0.745292
Lascolabacillus spp.	0	0	0.000141298	0.0666667	0.154	0.741
Lautropia spp.	0.00234349	0.5	0.00255442	0.533333	0.778	0.954372
Lawsonella clevelandensis	0.000163665	0.0333333	0	0	0.317	0.745292
Leifsonia spp.	5.93227e-05	0.0333333	0	0	0.317	0.745292
Lentimicrobium spp.	4.67903e-05	0.0333333	0.00013716	0.1	0.313	0.745292
Leptolinea spp.	4.44263e-05	0.0333333	0	0	0.317	0.745292
Leptotrichia spp.	0.000129437	0.0333333	0.000151457	0.0666667	0.584	0.931615
Leucobacter spp.	0.000766162	0.3	0.000174813	0.0666667	0.024	0.3168
Levilinea spp.	0.000195675	0.133333	0.00011679	0.0666667	0.394	0.748
Longilinea spp.	0.000315677	0.233333	0.000202453	0.133333	0.335	0.745292
Luteimonas spp.	0.000471612	0.2	0.000231357	0.0666667	0.14	0.741
Luteococcus spp.	0.000278375	0.2	0.000507141	0.2	0.8	0.954372
Lysobacter spp.	0.00192717	0.433333	0.00076205	0.133333	0.017	0.2805
Marinobacterium spp.	0	0	2.78407e-05	0.0333333	0.317	0.745292
Marmoricola spp.	0	0	2.92907e-05	0.0333333	0.317	0.745292
Marvinbryantia spp.	2.8941e-05	0.0333333	0	0	0.317	0.745292
Massilia spp.	0	0	1.82297e-05	0.0333333	0.317	0.745292
Mediterranea spp.	6.43857e-05	0.0666667	0.000129136	0.133333	0.394	0.748
Mediterraneibacter butyricigenes	0	0	0.000588307	0.0333333	0.317	0.745292
Mediterraneibacter spp.	4.3686e-05	0.0333333	0	0	0.317	0.745292
Methanimicrococcus spp.	0.000349867	0.0333333	7.71907e-05	0.0333333	0.981	0.977209
Methanobrevibacter oralis	0.000712245	0.233333	0.002384	0.0666667	0.078	0.590118
Methanobrevibacter spp.	6.15493e-05	0.0333333	0.000888417	0.0333333	0.981	0.977209
Methanosarcina spp.	0.000579894	0.2	0.000825318	0.1	0.329	0.745292
Microbacterium spp.	0.000641619	0.266667	0.000388161	0.266667	0.924	0.975744
Micrococcus spp.	7.73273e-05	0.0333333	5.73787e-05	0.0333333	0.981	0.977209
Microlunatus spp.	2.01487e-05	0.0333333	9.45473e-05	0.1	0.281	0.745292
Micromonospora spp.	3.93e-05	0.0666667	7.6634e-05	0.1	0.6	0.931615
Micropruina spp.	0	0	0.000105588	0.0666667	0.154	0.741
Mitsuokella spp.	4.62733e-05	0.0333333	5.45513e-05	0.0333333	0.981	0.977209
Mogibacterium timidum	0.000425034	0.0333333	0	0	0.317	0.745292
Mogibacterium spp.	0.000178334	0.0666667	5.81263e-05	0.0333333	0.531	0.896964
Moraxella spp.	0.0157053	0.866667	0.0147714	0.733333	0.941	0.977209
Morganella morganii	0.00030028	0.0333333	0	0	0.317	0.745292
Morganella spp.	0.000234974	0.0333333	0	0	0.317	0.745292
Morococcus spp.	0	0	5.01853e-05	0.0333333	0.317	0.745292
Murdochiella spp.	0	0	9.26557e-05	0.0333333	0.317	0.745292
Mycobacterium spp.	4.3544e-05	0.0333333	0.000112539	0.1	0.313	0.745292
Mycolicibacterium spp.	7.06323e-05	0.1	9.89247e-05	0.1	0.966	0.977209
Mycoplasma spp.	0.000687476	0.0666667	0.000170322	0.0333333	0.531	0.896964
Naumannella spp.	0	0	0.000134121	0.1	0.078	0.590118
Neisseria animaloris	0.00161841	0.233333	0.00163044	0.4	0.185	0.741
Neisseria canis	0.000495876	0.133333	0.000207018	0.1	0.614	0.931615
Neisseria dumasiana	0.00147119	0.333333	0.0282118	0.466667	0.102	0.641143
Neisseria shayeganii	0.00474406	0.6	0.00527846	0.533333	0.817	0.954372
Neisseria spp.	0.00645967	0.9	0.00985325	0.9	0.663	0.931615
Neisseria wadsworthii	0	0	5.35747e-05	0.0333333	0.317	0.745292
Neisseria weaveri	0.001441	0.266667	0.00281744	0.433333	0.245	0.741
Neisseria zoodegmatis	0.000867431	0.133333	0.00187139	0.333333	0.076	0.590118
Nigerium spp.	4.02877e-05	0.0333333	0.000192661	0.1	0.297	0.741
Nocardia spp.	8.1351e-05	0.133333	0.000122199	0.166667	0.757	0.931615
Nocardioides spp.	0.00035688	0.266667	0.00048053	0.3	0.71	0.931615
Nocardiopsis spp.	2.10767e-05	0.0333333	0	0	0.317	0.745292
Nonomuraea spp.	0	0	1.4853e-05	0.0333333	0.317	0.745292
Odoribacter spp.	0.000119831	0.1	8.41367e-05	0.0666667	0.644	0.931615
Olsenella spp.	0.00035154	0.0666667	0.000189138	0.0333333	0.557	0.896964
Oribacterium spp.	9.77923e-05	0.0666667	0	0	0.154	0.741
Ornatilinea spp.	0.000126035	0.0666667	6.72453e-05	0.0333333	0.557	0.896964
Ornithinimicrobium spp.	0	0	3.8454e-05	0.0333333	0.317	0.745292
Oryzisolibacter spp.	6.63703e-05	0.0666667	0	0	0.154	0.741
Oscillibacter spp.	0.000110023	0.1	4.7889e-05	0.0333333	0.33	0.745292
Ottowia spp.	0.00200908	0.6	0.00189167	0.833333	0.204	0.741
Paenibacillus spp.	0.000966911	0.833333	0.000958739	0.833333	0.876	0.9658
Paludibacter spp.	0.000753547	0.466667	0.000477059	0.333333	0.301	0.745292
Parabacteroides distasonis	0	0	3.59903e-05	0.0333333	0.317	0.745292
Parabacteroides merdae	0	0	7.36287e-05	0.0333333	0.317	0.745292
Parabacteroides spp.	0.00259173	0.9	0.00264712	0.9	0.501	0.855494
Paraburkholderia spp.	1.46233e-05	0.0333333	1.41107e-05	0.0333333	0.981	0.977209
Paraprevotella spp.	0.000128242	0.0666667	0.000136987	0.133333	0.443	0.748
Paraprevotella xylaniphila	0	0	7.67487e-05	0.0333333	0.317	0.745292
Parvimonas spp.	0.000170977	0.0666667	0.000248188	0.0666667	1	1
Pasteurella canis	0.00199522	0.433333	0.00140106	0.4	0.609	0.903236
Pasteurella dagmatis	0.000468818	0.0333333	0.00612618	0.4	0.001	0.0264
Pasteurella multocida	0.000663571	0.1	0.000201275	0.0666667	0.6	0.931615
Pasteurella spp.	0.00171734	0.6	0.00109326	0.3	0.041	0.473
Pauljensenia spp.	0.000493308	0.133333	0.000228486	0.0333333	0.185	0.741
Pedobacter spp.	0	0	7.32293e-05	0.1	0.078	0.590118
Pelistega spp.	0.00010715	0.0333333	0	0	0.317	0.745292
Pelolinea spp.	4.4209e-05	0.0333333	5.36803e-05	0.0333333	0.981	0.977209
Peptoanaerobacter stomatis	5.70233e-05	0.0333333	0	0	0.317	0.745292
Peptoanaerobacter spp.	0.00133422	0.533333	0.00164996	0.666667	0.313	0.745292
Peptoclostridium spp.	5.6568e-05	0.0333333	3.51343e-05	0.0333333	0.981	0.977209
Peptoniphilus spp.	0.00181323	0.6	0.00201	0.7	0.389	0.748
Peptostreptococcus canis	0.000941575	0.266667	0.0008729	0.133333	0.22	0.741
Peptostreptococcus stomatis	0.000190393	0.0333333	0	0	0.317	0.745292
Peptostreptococcus spp.	0.000923186	0.366667	0.00102926	0.533333	0.391	0.748
Petrimonas spp.	0.00323802	0.833333	0.0030257	0.633333	0.167	0.741
Petroclostridium spp.	0	0	0.000199064	0.0333333	0.317	0.745292
Petroclostridium xylanilyticum	0	0	9.02193e-05	0.0333333	0.317	0.745292
Phascolarctobacterium spp.	0.000768198	0.2	0	0	0.011	0.2805
Phocaeicola coprophilus	0	0	0.000254553	0.0333333	0.317	0.745292
Phocaeicola dorei	0	0	8.18407e-05	0.0333333	0.317	0.745292
Phocaeicola spp.	0.00164036	0.8	0.00173172	0.8	0.789	0.954372
Photobacterium spp.	0	0	6.33923e-05	0.0666667	0.154	0.741
Ponticoccus spp.	6.71523e-05	0.0666667	0.000259193	0.2	0.133	0.741
Porphyromonas cangingivalis	0.0607254	0.933333	0.097811	0.966667	0.237	0.741
Porphyromonas circumdentaria	0.000422109	0.166667	0.000747658	0.3	0.228	0.741
Porphyromonas crevioricanis	0.0127199	0.766667	0.0128493	0.566667	0.193	0.741
Porphyromonas gingivalis	0.00793532	0.9	0.00857363	0.9	0.877	0.9658
Porphyromonas gingivicanis	0.0237575	0.733333	0.0326397	0.733333	0.72	0.931615
Porphyromonas gulae	0.204981	0.966667	0.223112	0.966667	0.728	0.931615
Porphyromonas macacae	0.00716908	0.333333	0.00386384	0.466667	0.605	0.903236
Porphyromonas spp.	0.0553392	0.933333	0.0498853	0.966667	0.918	0.975744
Prevotella baroniae	3.2976e-05	0.0333333	0	0	0.317	0.745292
Prevotella buccae	0.000453912	0.0333333	9.3736e-05	0.0333333	0.981	0.977209
Prevotella intermedia	0.000170515	0.1	8.7986e-05	0.0333333	0.33	0.745292
Prevotella koreensis	0	0	6.0504e-05	0.0333333	0.317	0.745292
Prevotella nigrescens	0.000632427	0.0333333	0	0	0.317	0.745292
Prevotella oralis	0.000206812	0.0333333	0	0	0.317	0.745292
Prevotella oris	0.000874655	0.0333333	0	0	0.317	0.745292
Prevotella saccharolytica	0	0	3.54487e-05	0.0333333	0.317	0.745292
Prevotella spp.	0.00829547	0.933333	0.0116781	0.933333	0.941	0.977209
Prevotellamassilia spp.	0.000609611	0.333333	0.00121829	0.4	0.373	0.746
Propionibacterium spp.	0.00122647	0.533333	0.000944806	0.366667	0.339	0.745292
Propionicicella spp.	0	0	5.1238e-05	0.0333333	0.317	0.745292
Propioniciclava spp.	0	0	9.89437e-05	0.0666667	0.154	0.741
Propionicimonas spp.	0	0	0.000124223	0.0666667	0.154	0.741
Propionivibrio spp.	0.0016083	0.766667	0.00258384	0.766667	0.164	0.741
Proteiniphilum spp.	0.00227102	0.866667	0.00231758	0.833333	0.183	0.741
Proteus mirabilis	0.00277064	0.0333333	0	0	0.317	0.745292
Proteus spp.	4.89843e-05	0.0333333	0	0	0.317	0.745292
Provencibacterium massiliense	0	0	6.40753e-05	0.0333333	0.317	0.745292
Pseudacidovorax spp.	3.93247e-05	0.0333333	0	0	0.317	0.745292
Pseudoclavibacter spp.	0.00087489	0.0333333	0	0	0.317	0.745292
Pseudoclostridium spp.	0	0	0.000269231	0.0333333	0.317	0.745292
Pseudoflavonifractor spp.	4.15803e-05	0.0333333	4.56363e-05	0.0333333	0.981	0.977209
Pseudoleptotrichia goodfellowii	0	0	5.15447e-05	0.0333333	0.317	0.745292
Pseudoleptotrichia spp.	0.000852873	0.0666667	0.00141821	0.133333	0.41	0.748
Pseudomonas aeruginosa	0.000177271	0.0333333	0	0	0.317	0.745292
Pseudomonas spp.	0.000968799	0.733333	0.000949537	0.766667	0.551	0.888585
Pseudopropionibacterium massiliense	0	0	3.8569e-05	0.0333333	0.317	0.745292
Pseudopropionibacterium propionicum	0	0	0.00126038	0.1	0.078	0.590118
Pseudopropionibacterium spp.	0.00575432	0.833333	0.00509017	0.766667	0.609	0.903236
Pseudorhodoferax spp.	1.50347e-05	0.0333333	0	0	0.317	0.745292
Pseudoxanthomonas spp.	0.000360664	0.166667	0.000212051	0.0666667	0.243	0.741
Psychrobacter spp.	0.00136682	0.266667	0.000816937	0.3	0.985	0.991
Pulveribacter spp.	9.1086e-05	0.0666667	0.000131612	0.1	0.666	0.931615
Pyramidobacter piscolens	7.55457e-05	0.0333333	7.02107e-05	0.0333333	0.981	0.977209
Pyramidobacter spp.	0.00137163	0.533333	0.00163347	0.6	0.688	0.931615
Raineyella spp.	0	0	7.93633e-05	0.0666667	0.154	0.741
Ramlibacter spp.	9.84573e-05	0.0666667	0.000171851	0.2	0.177	0.741
Rappaport spp.	0.000335402	0.1	0.000497628	0.1	0.943	0.977209
Rathayibacter spp.	3.20927e-05	0.0333333	0	0	0.317	0.745292
Rehaibacterium spp.	0	0	7.08463e-05	0.0333333	0.317	0.745292
Rhodanobacter spp.	0	0	3.36487e-05	0.0333333	0.317	0.745292
Rhodocyclus spp.	0	0	4.4615e-05	0.0333333	0.317	0.745292
Rhodoferax spp.	0	0	0.000144421	0.133333	0.04	0.473
Roseburia spp.	0.000185857	0.133333	0.000143957	0.133333	0.94	0.977209
Rubrivivax spp.	2.6311e-05	0.0333333	0	0	0.317	0.745292
Ruminococcus bicirculans	0	0	0.000444177	0.0333333	0.317	0.745292
Ruminococcus callidus	0	0	8.80753e-05	0.0333333	0.317	0.745292
Ruminococcus spp.	0.000955691	0.566667	0.000770715	0.5	0.601	0.903236
Ruthenibacterium lactatiformans	0	0	7.21863e-05	0.0333333	0.317	0.745292
Ruthenibacterium spp.	3.9339e-05	0.0333333	5.27427e-05	0.0333333	0.981	0.977209
Salinivirga spp.	6.14507e-05	0.0333333	7.86173e-05	0.1	0.33	0.745292
Sanguibacteroides spp.	3.39557e-05	0.0333333	9.18527e-05	0.0666667	0.557	0.896964
Schaalia spp.	0.00864177	0.933333	0.0086179	0.966667	0.416	0.779167
Schaedlerella spp.	1.88393e-05	0.0333333	0	0	0.317	0.745292
Schwartzia spp.	0	0	5.4932e-05	0.0333333	0.317	0.745292
Selenomonas spp.	0.000400558	0.166667	0.000273228	0.1	0.431	0.779167
Serinicoccus spp.	0	0	4.00797e-05	0.0333333	0.317	0.745292
Serpentinomonas spp.	0	0	4.30263e-05	0.0333333	0.317	0.745292
Shuttleworthia spp.	6.15653e-05	0.0333333	0	0	0.317	0.745292
Simplicispira spp.	0.000337295	0.2	0.000736238	0.433333	0.058	0.5104
Sneathia amnii	0	0	0.000130807	0.0333333	0.317	0.745292
Solobacterium moorei	0.000157302	0.0333333	0.000114649	0.0333333	0.981	0.977209
Stenotrophomonas spp.	0.000574396	0.3	0.000338786	0.133333	0.145	0.741
Streptococcus equi	7.37287e-05	0.0333333	0	0	0.317	0.745292
Streptococcus equinus	7.57177e-05	0.0333333	0	0	0.317	0.745292
Streptococcus hyointestinalis	6.8615e-05	0.0333333	0	0	0.317	0.745292
Streptococcus minor	0.000422226	0.1	5.56017e-05	0.0333333	0.281	0.745292
Streptococcus spp.	0.00308752	0.833333	0.00328712	0.866667	0.564	0.896964
Streptomyces spp.	0.000745192	0.8	0.000794092	0.566667	0.307	0.745292
Suttonella spp.	0.00173937	0.366667	0.00250586	0.5	0.447	0.808274
Synergistes spp.	0.000816214	0.333333	0.000627965	0.2	0.262	0.745292
Tannerella forsythia	0.00724863	1	0.00770499	0.966667	0.69	0.931615
Tannerella spp.	0.0341174	1	0.0363829	1	0.679	0.931615
Tenuifilum spp.	4.2302e-05	0.0333333	0	0	0.317	0.745292
Tepidibacter spp.	5.9814e-05	0.0333333	4.2214e-05	0.0333333	0.981	0.977209
Tepidimonas spp.	0.00032037	0.166667	0.00076219	0.4	0.058	0.5104
Tessaracoccus spp.	0.0113309	0.933333	0.00896369	0.933333	0.193	0.741
Thauera spp.	0.000224472	0.166667	0.000151173	0.133333	0.739	0.931615
Thermanaerovibrio spp.	0.00105226	0.333333	0.00108107	0.3	0.734	0.931615
Thermomonas spp.	0.000104045	0.0666667	7.88183e-05	0.0333333	0.584	0.896964
Tissierella spp.	7.13193e-05	0.0333333	0	0	0.317	0.745292
Treponema denticola	0.00118118	0.366667	0.00170254	0.633333	0.081	0.594
Treponema medium	7.85083e-05	0.0333333	0.000162514	0.0666667	0.557	0.896964
Treponema socranskii	0.000121511	0.0666667	4.8074e-05	0.0333333	0.557	0.896964
Treponema spp.	0.0285379	0.966667	0.0356006	0.933333	0.287	0.745292
Trueperella spp.	5.5775e-05	0.0333333	0	0	0.317	0.745292
Ursidibacter spp.	0	0	8.46823e-05	0.0333333	0.317	0.745292
Uruburuella spp.	0	0	0.000127008	0.0666667	0.154	0.741
Variovorax spp.	0.000132755	0.133333	0.000217841	0.3	0.189	0.741
Verminephrobacter spp.	3.45223e-05	0.0333333	0	0	0.317	0.745292
Vulcaniibacterium spp.	3.97187e-05	0.0333333	5.1739e-05	0.0333333	0.981	0.977209
Wolinella spp.	0.00190251	0.133333	0.00058656	0.266667	0.352	0.745292
Xanthomonas spp.	0.000445372	0.266667	0.000179758	0.0666667	0.048	0.487385
Xenophilus spp.	5.93397e-05	0.0666667	2.09533e-05	0.0333333	0.531	0.896964

## Sheet: TableS8
Table S8: Kruskal-Wallis with Bonferrroni correction calculation based on species-level taxonomic profiles of saliva and dental plaques. Statistically significant p-value are highlighted in green.
		H		CGI		P
		CGI	P	H	P	H	CGI
Saliva	Porphyromonas gulae	1	1	1	0.755066	1	0.755066
	Porphyromonas cangingivalis	1	1	1	1	1	1
	Cutibacterium acnes	0.860846	1	0.860846	1	1	1
	Neisseria dumasiana	0.396592	0.430936	0.396592	1	0.430936	1
	Porphyromonas gingivicanis	1	1	1	0.966366	1	0.966366
	Bergeyella zoohelcum	0.646303	1	0.646303	0.844132	1	0.844132
	Corynebacterium canis	1	1	1	1	1	1
	Moraxella spp.	1	1	1	1	1	1
	Haemophilus haemoglobinophilus	1	0.375783	1	0.310581	0.375783	0.310581
	Faecalibacterium prausnitzii	1	1	1	1	1	1
	Conchiformibius steedae	0.990663	1	0.990663	1	1	1
	Porphyromonas spp.	1	0.455181	1	1	0.455181	1
	Corynebacterium spp.	0.629999	1	0.629999	1	1	1
	Frederiksenia canicola	0.976763	1	0.976763	1	1	1
	Mycoplasma spp.	1	1	1	1	1	1
	Haemophilus spp.	1	0.0857767	1	0.0596033	0.0857767	0.0596033
	Buchananella hordeovulneris	1	1	1	1	1	1
	Corynebacterium freiburgense	1	1	1	1	1	1
	Tannerella spp.	1	0.797518	1	0.482455	0.797518	0.482455
	Canibacter oris	0.202855	1	0.202855	0.260237	1	0.260237
	Capnocytophaga canimorsus	0.213111	1	0.213111	0.507389	1	0.507389
	Porphyromonas crevioricanis	0.603447	0.407646	0.603447	1	0.407646	1
	Treponema spp.	0.396714	1	0.396714	0.69666	1	0.69666
	Bacteroides pyogenes	1	1	1	1	1	1
	Porphyromonas macacae	0.774676	1	0.774676	1	1	1
	Actinomyces spp.	0.202516	1	0.202516	0.661992	1	0.661992
	Tessaracoccus spp.	0.318317	1	0.318317	0.801852	1	0.801852
	Capnocytophaga canis	0.439328	1	0.439328	0.639854	1	0.639854
	Lachnospira eligens	1	1	1	1	1	1
	Neisseria weaveri	1	1	1	1	1	1
	Pasteurella spp.	1	0.531599	1	0.508972	0.531599	0.508972
	Mediterraneibacter butyricigenes	1	1	1	1	1	1
	Tannerella forsythia	1	0.31069	1	0.418619	0.31069	0.418619
	Lactococcus lactis	0.816118	1	0.816118	1	1	1
	Methanosarcina spp.	1	0.534853	1	0.919694	0.534853	0.919694
	Lautropia spp.	1	1	1	1	1	1
	Capnocytophaga cynodegmi	1	1	1	1	1	1
	Prevotella spp.	0.468658	1	0.468658	0.80566	1	0.80566
	Pasteurella canis	1	1	1	0.586224	1	0.586224
	Eubacterium rectale	1	1	1	1	1	1
	Ruminococcus bicirculans	1	1	1	1	1	1
	Neisseria shayeganii	1	1	1	1	1	1
	Desulfomicrobium orale	1	1	1	1	1	1
	Salinicola salarius	1	0.169809	1	0.260832	0.169809	0.260832
	Pseudopropionibacterium spp.	0.664944	1	0.664944	1	1	1
	Pseudopropionibacterium propionicum	1	0.428031	1	0.666557	0.428031	0.666557
	Mycoplasma edwardii	1	0.00405397	1	0.0158108	0.00405397	0.0158108
	Campylobacter spp.	1	1	1	0.691089	1	0.691089
	Prevotella intermedia	1	1	1	1	1	1
	Schaalia spp.	0.153569	1	0.153569	0.924292	1	0.924292
	Capnocytophaga spp.	1	0.848333	1	1	0.848333	1
	Bacteroides heparinolyticus	1	1	1	0.851527	1	0.851527
	Gleimia spp.	1	1	1	1	1	1
	Prevotella koreensis	0.405427	1	0.405427	0.690891	1	0.690891
	Neisseria zoodegmatis	0.348982	1	0.348982	0.930925	1	0.930925
	Conchiformibius spp.	1	1	1	1	1	1
	Pseudomonas aeruginosa	0.399115	1	0.399115	0.534872	1	0.534872
	Methanosarcina mazei	0.900958	1	0.900958	1	1	1
	Actinobacillus spp.	1	0.344399	1	0.14607	0.344399	0.14607
	Streptococcus minor	0.108032	1	0.108032	0.202527	1	0.202527
	Neisseria spp.	0.49307	0.30103	0.49307	1	0.30103	1
	Anaerobutyricum hallii	1	1	1	1	1	1
	Pasteurella dagmatis	0.472276	0.350664	0.472276	1	0.350664	1
	Phocaeicola coprophilus	1	1	1	1	1	1
	Glaesserella spp.	0.243113	1	0.243113	0.0771294	1	0.0771294
	Pseudoclostridium spp.	1	1	1	1	1	1
	Lonepinella spp.	1	0.501784	1	1	0.501784	1
	Frederiksenia spp.	0.146367	1	0.146367	0.168438	1	0.168438
	Fusobacterium spp.	1	0.192313	1	0.327732	0.192313	0.327732
	Neisseria animaloris	0.753095	1	0.753095	1	1	1
	Aggregatibacter segnis	1	1	1	1	1	1
	Mannheimia spp.	1	0.34983	1	0.109458	0.34983	0.109458
	Ursidibacter spp.	0.215485	1	0.215485	0.0766387	1	0.0766387
	Peptostreptococcus canis	0.210481	0.855479	0.210481	1	0.855479	1
	Bacteroides spp.	1	1	1	1	1	1
	Streptomyces spp.	0.748402	0.363506	0.748402	1	0.363506	1
	Petroclostridium spp.	1	1	1	1	1	1
	Cardiobacterium spp.	1	1	1	1	1	1
	Rodentibacter spp.	1	0.510535	1	0.577726	0.510535	0.577726
	Histophilus spp.	1	0.0988894	1	0.156475	0.0988894	0.156475
	Lampropedia spp.	1	1	1	1	1	1
	Streptococcus cristatus	0.399115	1	0.399115	0.534872	1	0.534872
	Desulfovibrio spp.	1	0.800295	1	0.634777	0.800295	0.634777
	Pseudomonas stutzeri	1	0.399115	1	0.534872	0.399115	0.534872
	Lysobacter spp.	1	1	1	1	1	1
	Porphyromonas gingivalis	1	0.903737	1	0.412705	0.903737	0.412705
	Ottowia spp.	1	1	1	0.754481	1	0.754481
	Filifactor alocis	1	1	1	1	1	1
	Acinetobacter spp.	1	1	1	1	1	1
	Propionibacterium spp.	0.25891	1	0.25891	0.709988	1	0.709988
	Flavobacterium spp.	1	0.725762	1	1	0.725762	1
	Desulfofarcimen acetoxidans	1	1	1	1	1	1
	Pelistega spp.	1	1	1	0.702628	1	0.702628
	Acidipropionibacterium spp.	0.264039	1	0.264039	0.484086	1	0.484086
	Chryseobacterium spp.	1	0.24952	1	0.230433	0.24952	0.230433
	Pseudoleptotrichia spp.	0.937987	1	0.937987	1	1	1
	Psychrobacter spp.	1	1	1	1	1	1
	Neisseria canis	1	0.667417	1	0.346715	0.667417	0.346715
	Methanobrevibacter oralis	1	1	1	1	1	1
	Lactobacillus iners	0.711917	1	0.711917	1	1	1
	Alloprevotella spp.	1	1	1	0.804977	1	0.804977
	Mycolicibacterium spp.	1	0.454133	1	1	0.454133	1
	Cutibacterium spp.	1	1	1	1	1	1
	Christensenella timonensis	1	1	1	1	1	1
	Clostridioides spp.	1	0.250566	1	0.240473	0.250566	0.240473
	Rodentibacter pneumotropicus	0.83441	1	0.83441	1	1	1
	Corticibacter spp.	1	1	1	1	1	1
	Pasteurella multocida	1	1	1	0.620794	1	0.620794
	Wolinella spp.	1	1	1	1	1	1
	Eikenella corrodens	1	1	1	1	1	1
	Prevotellamassilia spp.	1	1	1	0.863897	1	0.863897
	Lawsonella spp.	0.702871	1	0.702871	1	1	1
	Ureaplasma spp.	1	1	1	1	1	1
	Sneathia amnii	1	1	1	1	1	1
	Desulfomicrobium spp.	1	1	1	1	1	1
	Flavonifractor plautii	1	1	1	1	1	1
	Treponema denticola	0.311203	1	0.311203	1	1	1
	Streptococcus spp.	1	1	1	1	1	1
	Buchananella spp.	0.279081	1	0.279081	0.168394	1	0.168394
	Luteococcus spp.	0.40271	0.4043	0.40271	1	0.4043	1
	Mycoplasma canis	0.489027	1	0.489027	0.299408	1	0.299408
	Actinomyces oricola	1	1	1	1	1	1
	Aggregatibacter spp.	1	0.248222	1	0.395244	0.248222	0.395244
	Ruminococcus callidus	1	1	1	1	1	1
	Petroclostridium xylanilyticum	1	1	1	1	1	1
	Avibacterium spp.	1	0.341823	1	0.434695	0.341823	0.434695
	Moraxella osloensis	1	1	1	1	1	1
	Riemerella spp.	1	0.108883	1	0.0933735	0.108883	0.0933735
	Mycoplasma molare	1	1	1	1	1	1
	Phocaeicola dorei	1	1	1	1	1	1
	Peptoniphilus mikwangii	1	0.375919	1	1	0.375919	1
	Mogibacterium timidum	1	0.399115	1	0.534872	0.399115	0.534872
	Gallibacterium spp.	1	0.412827	1	0.844397	0.412827	0.844397
	Vespertiliibacter spp.	0.422592	0.858179	0.422592	0.075	0.858179	0.075
	Bergeyella spp.	1	1	1	1	1	1
	Acidovorax spp.	1	1	1	0.797036	1	0.797036
	Desulfobulbus oralis	0.564989	1	0.564989	0.557108	1	0.557108
	Fusobacterium nucleatum	0.774575	0.900784	0.774575	1	0.900784	1
	Granulicatella spp.	1	0.829966	1	1	0.829966	1
	Paraprevotella xylaniphila	1	1	1	1	1	1
	Moraxella canis	1	1	1	1	1	1
	Brevilactibacter spp.	0.303234	1	0.303234	0.704681	1	0.704681
	Desulfobulbus spp.	1	1	1	1	1	1
	Comamonas spp.	1	1	1	1	1	1
	Gemella palaticanis	1	0.120641	1	0.402691	0.120641	0.402691
	Ruthenibacterium lactatiformans	1	1	1	1	1	1
	Prevotella nigrescens	0.941053	0.941053	0.941053	1	0.941053	1
	Euzebya spp.	1	1	1	1	1	1
	Cutibacterium granulosum	1	1	1	1	1	1
	Nocardioides spp.	0.543727	1	0.543727	1	1	1
	Bisgaardia spp.	1	0.268153	1	0.879708	0.268153	0.879708
	Filifactor spp.	1	1	1	1	1	1
	Corynebacterium mustelae	0.850869	0.858561	0.850869	1	0.858561	1
	Catabacter hongkongensis	1	1	1	1	1	1
	Streptococcus canis	0.399115	1	0.399115	0.534872	1	0.534872
	Muribacter spp.	0.438409	1	0.438409	0.171531	1	0.171531
	Brachymonas spp.	0.726758	0.136547	0.726758	1	0.136547	1
	Luteimonas spp.	1	1	1	1	1	1
	Suttonella spp.	1	0.594236	1	1	0.594236	1
	Salinicola spp.	1	0.155676	1	0.243493	0.155676	0.243493
	Bibersteinia spp.	0.441671	0.88952	0.441671	0.0830318	0.88952	0.0830318
	Aestuariimicrobium spp.	0.331003	1	0.331003	0.876326	1	0.876326
	Sphingomonas aerolata	1	1	1	1	1	1
	Mycoplasma maculosum	0.509332	1	0.509332	1	1	1
	Agathobaculum butyriciproducens	1	1	1	1	1	1
	Arenimonas spp.	1	1	1	1	1	1
	Chiayiivirga spp.	1	1	1	1	1	1
	Pseudoxanthomonas spp.	1	1	1	1	1	1
	Photobacterium spp.	1	1	1	1	1	1
	Otariodibacter spp.	0.356894	0.92729	0.356894	0.068914	0.92729	0.068914
	Kitasatospora spp.	1	0.153156	1	0.556347	0.153156	0.556347
	Geodermatophilus spp.	1	1	1	1	1	1
	Catonella spp.	1	0.497884	1	1	0.497884	1
	Mycoplasma hyopneumoniae	1	1	1	1	1	1
	Stenotrophomonas spp.	1	1	1	1	1	1
	Nocardia spp.	1	1	1	1	1	1
	Parabacteroides spp.	1	1	1	1	1	1
	Luteococcus japonicus	1	0.399115	1	0.534872	0.399115	0.534872
	Parabacteroides merdae	1	1	1	1	1	1
	Histophilus somni	1	0.0674993	1	0.0887956	0.0674993	0.0887956
	Haemophilus haemolyticus	0.559602	0.853416	0.559602	1	0.853416	1
	Propionicimonas spp.	0.260056	1	0.260056	0.725002	1	0.725002
	Peptostreptococcus stomatis	0.735954	0.735954	0.735954	1	0.735954	1
	Acholeplasma spp.	1	0.0740499	1	0.304287	0.0740499	0.304287
	Collinsella intestinalis	1	1	1	1	1	1
	Bacteroides thetaiotaomicron	1	1	1	1	1	1
	Streptobacillus spp.	1	1	1	1	1	1
	Ponticoccus spp.	0.289288	1	0.289288	0.757123	1	0.757123
	Phocaeicola spp.	1	0.865741	1	1	0.865741	1
	Corynebacterium accolens	1	1	1	1	1	1
	Campylobacter coli	1	0.399115	1	0.534872	0.399115	0.534872
	Parvimonas spp.	1	0.0582793	1	0.253844	0.0582793	0.253844
	Volucribacter spp.	1	0.115564	1	0.767895	0.115564	0.767895
	Bifidobacterium animalis	1	1	1	1	1	1
	Provencibacterium massiliense	1	1	1	1	1	1
	Kingella spp.	1	1	1	1	1	1
	Legionella spp.	0.529782	1	0.529782	1	1	1
	Microbacterium spp.	0.145362	1	0.145362	0.911206	1	0.911206
	Fastidiosipila sanguinis	1	1	1	1	1	1
	Eikenella spp.	1	1	1	1	1	1
	Xanthomonas spp.	1	1	1	1	1	1
	Campylobacter rectus	1	0.293196	1	0.677907	0.293196	0.677907
	Staphylococcus epidermidis	0.596169	0.596169	0.596169	1	0.596169	1
	Kocuria spp.	0.158787	1	0.158787	0.692647	1	0.692647
	Conservatibacter spp.	1	0.158217	1	0.776347	0.158217	0.776347
	Catonella morbi	1	1	1	1	1	1
	Tepidimonas spp.	1	1	1	1	1	1
	Canibacter spp.	0.433038	1	0.433038	1	1	1
	Actinomyces mediterranea	0.169897	1	0.169897	0.261916	1	0.261916
	Arcobacter spp.	0.471164	1	0.471164	0.852439	1	0.852439
	Pseudomonas spp.	0.343048	1	0.343048	0.642771	1	0.642771
	Helcococcus spp.	1	0.118404	1	0.221324	0.118404	0.221324
	Porphyromonas circumdentaria	0.797203	1	0.797203	0.692755	1	0.692755
	Eubacterium infirmum	1	1	1	1	1	1
	Lactobacillus crispatus	0.617129	0.617129	0.617129	1	0.617129	1
	Olsenella spp.	0.669265	0.669265	0.669265	1	0.669265	1
	Basfia spp.	0.96495	0.16982	0.96495	1	0.16982	1
	Leucobacter spp.	1	1	1	1	1	1
	Fusobacterium russii	1	0.0197477	1	0.026468	0.0197477	0.026468
	Friedmanniella spp.	0.309955	1	0.309955	0.66339	1	0.66339
	Nigerium spp.	0.190268	1	0.190268	0.579056	1	0.579056
	Hydrogenophaga spp.	1	1	1	1	1	1
	Brachybacterium spp.	0.216742	0.284292	0.216742	1	0.284292	1
	Kocuria rhizophila	0.403555	0.403555	0.403555	1	0.403555	1
	Dichelobacter spp.	1	1	1	1	1	1
	Weissella cibaria	1	1	1	1	1	1
	Sneathia spp.	1	0.399115	1	0.534872	0.399115	0.534872
	Coprococcus spp.	0.677872	1	0.677872	0.517635	1	0.517635
	Helicobacter spp.	1	1	1	1	1	1
	Rappaport spp.	1	1	1	1	1	1
	Naumannella spp.	0.246608	1	0.246608	0.75682	1	0.75682
	Gemella spp.	1	0.129108	1	0.685425	0.129108	0.685425
	Akkermansia muciniphila	1	1	1	1	1	1
	Xanthomonas campestris	0.692468	0.692468	0.692468	1	0.692468	1
	Dialister invisus	1	1	1	1	1	1
	Bifidobacterium spp.	0.0354274	0.83716	0.0354274	0.552437	0.83716	0.552437
	Peptoniphilus spp.	0.195754	1	0.195754	1	1	1
	Phocoenobacter spp.	1	0.491946	1	0.18734	0.491946	0.18734
	Treponema medium	0.0794703	0.913626	0.0794703	0.818119	0.913626	0.818119
	Clostridium spp.	1	1	1	1	1	1
	Meiothermus silvanus	1	0.07797	1	0.578441	0.07797	0.578441
	Propioniciclava spp.	0.230193	1	0.230193	0.78555	1	0.78555
	Corallococcus spp.	0.546094	1	0.546094	1	1	1
	Parvimonas micra	1	0.399115	1	0.534872	0.399115	0.534872
	Parabacteroides distasonis	1	1	1	1	1	1
	Paraburkholderia ribeironis	1	1	1	1	1	1
	Simplicispira spp.	1	1	1	1	1	1
	Hymenobacter spp.	1	1	1	1	1	1
	Peptoanaerobacter spp.	1	1	1	1	1	1
	Rodentibacter rarus	0.399115	1	0.399115	0.534872	1	0.534872
	Neobittarella massiliensis	1	1	1	1	1	1
	Brachybacterium nesterenkovii	1	0.399115	1	0.534872	0.399115	0.534872
	Microlunatus spp.	0.244866	1	0.244866	0.777773	1	0.777773
	Rehaibacterium spp.	1	1	1	1	1	1
	Alistipes spp.	1	1	1	1	1	1
	Alysiella spp.	1	1	1	1	1	1
	Paracoccus aeridis	1	1	1	1	1	1
	Lachnoanaerobaculum spp.	0.0196252	1	0.0196252	0.0854124	1	0.0854124
	Veillonella parvula	1	0.399115	1	0.534872	0.399115	0.534872
	Actinomyces slackii	0.255631	1	0.255631	0.131095	1	0.131095
	Thermomonas spp.	1	1	1	1	1	1
	Paracoccus sanguinis	1	0.399115	1	0.534872	0.399115	0.534872
	Alistipes indistinctus	1	1	1	1	1	1
	Vulcaniibacterium spp.	1	1	1	1	1	1
	Micropruina spp.	0.185364	1	0.185364	0.563807	1	0.563807
	Brevibacterium spp.	0.105352	0.989063	0.105352	0.896656	0.989063	0.896656
	Muribaculum spp.	1	0.0446001	1	0.0858819	0.0446001	0.0858819
	Paracoccus spp.	1	1	1	1	1	1
	Nicoletella spp.	0.618726	0.355368	0.618726	0.0388277	0.355368	0.0388277
	Streptococcus thermophilus	0.672781	0.672781	0.672781	1	0.672781	1
	Pauljensenia spp.	0.610234	1	0.610234	1	1	1
	Leptotrichia spp.	1	0.636161	1	1	0.636161	1
	Salmonella spp.	1	0.0206974	1	0.143833	0.0206974	0.143833
	Auraticoccus spp.	0.22506	1	0.22506	0.916468	1	0.916468
	Corynebacterium kefirresidentii	1	1	1	1	1	1
	Papillibacter cinnamivorans	1	1	1	1	1	1
	Oceanivirga spp.	0.876754	0.839564	0.876754	1	0.839564	1
	Halomonas spp.	1	0.339669	1	0.613715	0.339669	0.613715
	Alistipes communis	1	1	1	1	1	1
	Cellulomonas spp.	0.0045387	0.619353	0.0045387	0.21812	0.619353	0.21812
	Desertihabitans spp.	0.365071	1	0.365071	0.83711	1	0.83711
	Moraxella catarrhalis	0.399115	1	0.399115	0.534872	1	0.534872
	Streptomyces alboflavus	0.826372	0.826372	0.826372	1	0.826372	1
	Ursidibacter maritimus	0.995482	1	0.995482	1	1	1
	Akkermansia spp.	1	1	1	1	1	1
	Leeuwenhoekiella aequorea	1	1	1	1	1	1
	Enterococcus canintestini	1	1	1	1	1	1
	Aminomonas spp.	0.809524	1	0.809524	1	1	1
	Mailhella massiliensis	1	1	1	1	1	1
	Micrococcus spp.	0.252859	1	0.252859	1	1	1
	Janibacter spp.	0.139979	1	0.139979	0.222833	1	0.222833
	Eubacterium spp.	0.299932	1	0.299932	0.0890462	1	0.0890462
	Cloacibacillus spp.	0.786535	0.786535	0.786535	1	0.786535	1
	Ottowia beijingensis	0.399115	1	0.399115	0.534872	1	0.534872
	Bacteroides fragilis	0.170485	1	0.170485	0.262672	1	0.262672
	Cricetibacter spp.	1	0.142953	1	1	0.142953	1
	Granulicoccus spp.	0.185772	1	0.185772	0.282189	1	0.282189
	Arthrobacter spp.	0.0721418	1	0.0721418	0.653704	1	0.653704
	Pseudopropionibacterium massiliense	1	0.818588	1	0.622144	0.818588	0.622144
Anterior dental plaque (C)	Corynebacterium canis	1	1	1	1	1	1
	Porphyromonas gulae	0.579793	1	0.579793	1	1	1
	Porphyromonas cangingivalis	1	1	1	1	1	1
	Buchananella hordeovulneris	1	0.968759	1	1	0.968759	1
	Bergeyella zoohelcum	0.167858	1	0.167858	0.449989	1	0.449989
	Porphyromonas gingivicanis	0.813376	1	0.813376	1	1	1
	Corynebacterium spp.	1	1	1	1	1	1
	Corynebacterium freiburgense	1	1	1	1	1	1
	Tannerella spp.	1	0.362478	1	1	0.362478	1
	Porphyromonas spp.	0.949429	0.0450007	0.949429	0.561282	0.0450007	0.561282
	Moraxella spp.	1	1	1	1	1	1
	Frederiksenia canicola	1	0.526903	1	0.534126	0.526903	0.534126
	Prevotella spp.	0.128867	0.6487	0.128867	1	0.6487	1
	Actinomyces spp.	1	0.825571	1	1	0.825571	1
	Capnocytophaga spp.	1	0.925509	1	1	0.925509	1
	Actinomyces oricola	1	0.058121	1	0.327202	0.058121	0.327202
	Desulfomicrobium orale	0.221297	1	0.221297	0.558773	1	0.558773
	Faecalibacterium prausnitzii	0.399115	1	0.399115	0.534872	1	0.534872
	Porphyromonas crevioricanis	0.753413	0.400063	0.753413	1	0.400063	1
	Treponema spp.	0.771037	1	0.771037	0.816287	1	0.816287
	Corynebacterium mustelae	1	0.980684	1	1	0.980684	1
	Porphyromonas macacae	0.774772	1	0.774772	1	1	1
	Bacteroides pyogenes	1	1	1	0.873101	1	0.873101
	Pseudomonas aeruginosa	0.44417	1	0.44417	0.549458	1	0.549458
	Proteus mirabilis	1	1	1	1	1	1
	Capnocytophaga canimorsus	0.0883017	1	0.0883017	0.222848	1	0.222848
	Peptoniphilus mikwangii	1	0.354624	1	0.48445	0.354624	0.48445
	Tannerella forsythia	0.952346	0.136727	0.952346	1	0.136727	1
	Tessaracoccus spp.	1	0.775778	1	1	0.775778	1
	Campylobacter spp.	0.106436	0.831926	0.106436	1	0.831926	1
	Desulfobulbus spp.	1	0.466984	1	0.306013	0.466984	0.306013
	Cardiobacterium spp.	0.213545	0.179416	0.213545	1	0.179416	1
	Pseudopropionibacterium spp.	0.715776	0.929264	0.715776	1	0.929264	1
	Lautropia spp.	0.677342	1	0.677342	0.6048	1	0.6048
	Capnocytophaga canis	0.223366	1	0.223366	0.548353	1	0.548353
	Desulfovibrio spp.	1	0.624832	1	0.444283	0.624832	0.444283
	Capnocytophaga cynodegmi	1	1	1	0.59596	1	0.59596
	Porphyromonas gingivalis	0.612728	1	0.612728	0.357498	1	0.357498
	Schaalia spp.	1	1	1	1	1	1
	Chlorobaculum spp.	1	0.399115	1	0.534872	0.399115	0.534872
	Pasteurella canis	1	1	1	1	1	1
	Fusobacterium spp.	0.407703	0.660887	0.407703	0.0501479	0.660887	0.0501479
	Lachnospira eligens	0.399115	1	0.399115	0.534872	1	0.534872
	Mediterraneibacter butyricigenes	0.399115	1	0.399115	0.534872	1	0.534872
	Desulfomicrobium spp.	0.152232	1	0.152232	0.377196	1	0.377196
	Neisseria spp.	0.899114	0.138295	0.899114	1	0.138295	1
	Bacteroides spp.	0.846031	1	0.846031	0.442924	1	0.442924
	Neisseria shayeganii	1	0.77096	1	1	0.77096	1
	Pelodictyon spp.	1	0.399115	1	0.534872	0.399115	0.534872
	Conchiformibius steedae	1	1	1	1	1	1
	Pasteurella dagmatis	0.747166	1	0.747166	0.528693	1	0.528693
	Neisseria animaloris	0.432133	1	0.432133	1	1	1
	Eubacterium rectale	0.399115	1	0.399115	0.534872	1	0.534872
	Pseudoclavibacter spp.	1	1	1	1	1	1
	Prevotella oris	1	1	1	1	1	1
	Ruminococcus bicirculans	0.399115	1	0.399115	0.534872	1	0.534872
	Wolinella spp.	0.63023	0.52301	0.63023	1	0.52301	1
	Flexilinea spp.	0.533093	1	0.533093	1	1	1
	Desulfobulbus oralis	1	0.0949223	1	0.381382	0.0949223	0.381382
	Haemophilus spp.	1	1	1	0.394785	1	0.394785
	Methanobrevibacter oralis	1	0.000306047	1	0.0124191	0.000306047	0.0124191
	Streptococcus minor	0.593668	1	0.593668	0.901346	1	0.901346
	Pseudoleptotrichia spp.	0.848447	0.848447	0.848447	1	0.848447	1
	Pasteurella spp.	0.438874	1	0.438874	1	1	1
	Lysobacter spp.	1	1	1	1	1	1
	Filifactor spp.	1	1	1	1	1	1
	Actinomyces dentalis	1	0.402975	1	1	0.402975	1
	Prevotella nigrescens	1	1	1	1	1	1
	Neisseria canis	1	1	1	1	1	1
	Psychrobacter spp.	1	1	1	1	1	1
	Anaerobutyricum hallii	0.399115	1	0.399115	0.534872	1	0.534872
	Peptostreptococcus canis	1	0.0224471	1	0.00725644	0.0224471	0.00725644
	Neisseria dumasiana	1	0.546992	1	0.506961	0.546992	0.506961
	Phocaeicola coprophilus	0.399115	1	0.399115	0.534872	1	0.534872
	Prosthecochloris spp.	1	0.399115	1	0.534872	0.399115	0.534872
	Endomicrobium spp.	1	1	1	1	1	1
	Lampropedia spp.	1	1	1	1	1	1
	Ottowia spp.	1	0.433716	1	1	0.433716	1
	Pseudoclostridium spp.	0.399115	1	0.399115	0.534872	1	0.534872
	Cutibacterium acnes	0.732051	1	0.732051	1	1	1
	Bacteroides heparinolyticus	0.836911	1	0.836911	0.291055	1	0.291055
	Campylobacter rectus	0.998431	1	0.998431	1	1	1
	Neisseria zoodegmatis	1	1	1	1	1	1
	Fusobacterium nucleatum	0.844487	1	0.844487	0.66514	1	0.66514
	Petrimonas spp.	1	1	1	1	1	1
	Neisseria weaveri	1	0.78807	1	1	0.78807	1
	Prevotella buccae	1	1	1	1	1	1
	Parvimonas micra	1	0.399115	1	0.534872	0.399115	0.534872
	Filifactor alocis	1	0.424097	1	1	0.424097	1
	Mycoplasma spp.	0.637683	0.637683	0.637683	1	0.637683	1
	Suttonella spp.	0.262522	0.302499	0.262522	1	0.302499	1
	Mogibacterium timidum	1	1	1	1	1	1
	Petroclostridium spp.	0.399115	1	0.399115	0.534872	1	0.534872
	Haemophilus haemoglobinophilus	1	1	1	1	1	1
	Helcococcus spp.	0.703473	1	0.703473	1	1	1
	Corticibacter spp.	1	1	1	1	1	1
	Buchananella spp.	0.855641	0.0315911	0.855641	0.504405	0.0315911	0.504405
	Methanimicrococcus spp.	1	1	1	1	1	1
	Brevilactibacter spp.	1	1	1	1	1	1
	Methanosarcina spp.	0.215222	1	0.215222	0.679652	1	0.679652
	Aminomonas spp.	0.707108	1	0.707108	1	1	1
	Pasteurella multocida	1	0.767191	1	1	0.767191	1
	Gleimia spp.	1	1	1	1	1	1
	Desulfofarcimen acetoxidans	0.399115	1	0.399115	0.534872	1	0.534872
	Alistipes spp.	0.974676	1	0.974676	1	1	1
	Pelistega spp.	0.748429	1	0.748429	0.60256	1	0.60256
	Dialister invisus	1	0.390688	1	0.364782	0.390688	0.364782
	Bergeyella spp.	0.517469	1	0.517469	0.18286	1	0.18286
	Clostridium spp.	1	1	1	1	1	1
	Lachnoanaerobaculum spp.	0.209975	1	0.209975	0.503806	1	0.503806
	Morganella morganii	1	1	1	1	1	1
	Streptococcus spp.	1	1	1	1	1	1
	Aminivibrio spp.	0.765213	0.809058	0.765213	1	0.809058	1
	Microbacterium spp.	1	1	1	1	1	1
	Eikenella spp.	1	0.609557	1	1	0.609557	1
	Treponema denticola	0.176953	1	0.176953	0.894904	1	0.894904
	Brachymonas spp.	1	0.305285	1	1	0.305285	1
	Phascolarctobacterium spp.	1	0.815887	1	0.619318	0.815887	0.619318
	Pseudopropionibacterium propionicum	1	0.399115	1	0.534872	0.399115	0.534872
	Evtepia spp.	0.87888	1	0.87888	1	1	1
	Cloacibacillus spp.	0.459638	1	0.459638	1	1	1
	Comamonas spp.	1	0.602495	1	0.551396	0.602495	0.551396
	Acidovorax spp.	1	0.44006	1	0.728726	0.44006	0.728726
	Proteiniphilum spp.	1	1	1	1	1	1
	Frederiksenia spp.	1	0.897156	1	1	0.897156	1
	Pauljensenia spp.	1	1	1	0.644808	1	0.644808
	Olsenella spp.	1	1	1	1	1	1
	Peptoniphilus spp.	1	1	1	1	1	1
	Flavonifractor plautii	0.399115	1	0.399115	0.534872	1	0.534872
	Morganella spp.	1	1	1	1	1	1
	Acinetobacter spp.	1	1	1	1	1	1
	Pyramidobacter spp.	0.571308	1	0.571308	1	1	1
	Peptostreptococcus spp.	0.960951	0.595644	0.960951	1	0.595644	1
	Thermanaerovibrio spp.	0.738372	1	0.738372	1	1	1
	Eubacterium spp.	1	1	1	1	1	1
	Conchiformibius spp.	1	1	1	1	1	1
	Arcobacter spp.	1	1	1	0.64534	1	0.64534
	Phocaeicola dorei	0.399115	1	0.399115	0.534872	1	0.534872
	Lancefieldella rimae	1	1	1	1	1	1
	Propionibacterium spp.	1	1	1	1	1	1
	Leucobacter spp.	1	1	1	1	1	1
	Prevotella oralis	1	1	1	1	1	1
	Parabacteroides spp.	1	0.90852	1	1	0.90852	1
	Prevotella intermedia	0.838958	1	0.838958	0.285686	1	0.285686
	Acidipropionibacterium spp.	1	1	1	1	1	1
	Peptostreptococcus stomatis	1	1	1	1	1	1
	Synergistes spp.	0.164009	0.814767	0.164009	1	0.814767	1
	Alloprevotella spp.	0.900543	1	0.900543	0.745306	1	0.745306
	Canibacter spp.	1	1	1	1	1	1
	Johnsonella spp.	0.170401	0.153585	0.170401	1	0.153585	1
	Glaesserella spp.	1	0.399115	1	0.534872	0.399115	0.534872
	Petroclostridium xylanilyticum	0.399115	1	0.399115	0.534872	1	0.534872
	Chiayiivirga spp.	0.317332	1	0.317332	0.10873	1	0.10873
	Actinomyces howellii	1	0.523473	1	1	0.523473	1
	Paraprevotella xylaniphila	0.399115	1	0.399115	0.534872	1	0.534872
	Blautia spp.	1	1	1	1	1	1
	Parvimonas spp.	1	1	1	1	1	1
	Peptoanaerobacter spp.	0.184054	0.586167	0.184054	1	0.586167	1
	Prevotellamassilia spp.	1	1	1	1	1	1
	Gulosibacter spp.	1	1	1	1	1	1
	Propionivibrio spp.	0.960978	1	0.960978	1	1	1
	Stenotrophomonas spp.	0.616804	1	0.616804	0.262551	1	0.262551
	Lawsonella clevelandensis	1	1	1	1	1	1
	Methanosarcina mazei	0.399115	1	0.399115	0.534872	1	0.534872
	Luteimonas spp.	0.736163	1	0.736163	0.412458	1	0.412458
	Phocaeicola spp.	1	1	1	1	1	1
	Solobacterium moorei	1	1	1	1	1	1
	Synergistes jonesii	1	0.399115	1	0.534872	0.399115	0.534872
	Streptomyces spp.	0.820685	1	0.820685	0.69199	1	0.69199
	Candidatus spp.	1	0.399115	1	0.534872	0.399115	0.534872
	Ruminococcus spp.	1	0.807515	1	1	0.807515	1
	Ruthenibacterium lactatiformans	0.399115	1	0.399115	0.534872	1	0.534872
	Coprococcus spp.	1	1	1	1	1	1
	Pseudoxanthomonas spp.	0.365339	1	0.365339	0.378951	1	0.378951
	Rappaport spp.	0.363966	0.363966	0.363966	1	0.363966	1
	Pseudomonas spp.	0.728839	1	0.728839	0.509236	1	0.509236
	Euzebya spp.	1	0.469192	1	1	0.469192	1
	Leptotrichia spp.	1	1	1	1	1	1
	Agrococcus spp.	1	1	1	1	1	1
	Shuttleworthia spp.	0.347052	1	0.347052	0.712123	1	0.712123
	Paludibacter spp.	0.990858	0.333735	0.990858	1	0.333735	1
	Methanobrevibacter spp.	1	0.843759	1	1	0.843759	1
	Bifidobacterium spp.	0.689614	1	0.689614	0.288332	1	0.288332
	Mogibacterium spp.	1	1	1	1	1	1
	Intestinimonas spp.	1	1	1	1	1	1
	Agromyces spp.	1	1	1	1	1	1
	Catonella spp.	0.103552	0.695166	0.103552	1	0.695166	1
	Selenomonas spp.	1	0.864388	1	1	0.864388	1
	Nocardioides spp.	1	1	1	1	1	1
	Moraxella canis	0.399115	1	0.399115	0.534872	1	0.534872
	Parabacteroides merdae	0.399115	1	0.399115	0.534872	1	0.534872
	Nigerium spp.	1	0.927878	1	1	0.927878	1
	Treponema socranskii	1	1	1	1	1	1
	Porphyromonas circumdentaria	1	1	1	1	1	1
	Luteococcus spp.	1	1	1	1	1	1
	Longilinea spp.	0.892413	1	0.892413	1	1	1
	Prevotella koreensis	1	0.572801	1	1	0.572801	1
	Jonquetella spp.	0.775926	0.365895	0.775926	1	0.365895	1
	Aestuariimicrobium spp.	0.418655	1	0.418655	0.974207	1	0.974207
	Hydrogenophaga spp.	1	0.674207	1	1	0.674207	1
	Acholeplasma spp.	0.399115	1	0.399115	0.534872	1	0.534872
	Butyricimonas spp.	1	1	1	1	1	1
	Levilinea spp.	0.352898	1	0.352898	0.99939	1	0.99939
	Xanthomonas spp.	1	1	1	0.541993	1	0.541993
	Fusobacterium russii	1	0.135387	1	0.0984727	0.135387	0.0984727
	Arenimonas spp.	0.510856	1	0.510856	0.351963	1	0.351963
	Aminiphilus spp.	0.350726	1	0.350726	0.919973	1	0.919973
	Lentimicrobium spp.	0.454623	0.601897	0.454623	1	0.601897	1
	Flavobacterium spp.	0.348011	1	0.348011	0.203142	1	0.203142
	Helicobacter spp.	1	1	1	1	1	1
	Kitasatospora spp.	0.351589	1	0.351589	0.547213	1	0.547213
	Anaerorhabdus spp.	0.790859	1	0.790859	1	1	1
	Dethiosulfovibrio spp.	0.886762	0.915683	0.886762	1	0.915683	1
	Paraprevotella spp.	1	1	1	1	1	1
	Dichelobacter spp.	0.598106	0.598106	0.598106	1	0.598106	1
	Succiniclasticum spp.	0.416304	0.330122	0.416304	1	0.330122	1
	Catonella morbi	1	1	1	1	1	1
	Paenibacillus spp.	0.643708	1	0.643708	1	1	1
	Streptococcus cristatus	0.399115	1	0.399115	0.534872	1	0.534872
	Anaerolinea spp.	0.67983	1	0.67983	1	1	1
	Ornatilinea spp.	0.415728	1	0.415728	1	1	1
	Thauera spp.	1	1	1	1	1	1
	Friedmanniella spp.	1	1	1	1	1	1
	Anaerotruncus spp.	0.359565	1	0.359565	1	1	1
	Simplicispira spp.	1	1	1	1	1	1
	Tepidimonas spp.	1	1	1	1	1	1
	Prevotella dentalis	1	0.399115	1	0.534872	0.399115	0.534872
	Cellulomonas spp.	1	1	1	1	1	1
	Anaerococcus spp.	1	1	1	1	1	1
	Murdochiella spp.	0.399115	1	0.399115	0.534872	1	0.534872
	Lactobacillus spp.	1	1	1	0.800094	1	0.800094
	Brachybacterium spp.	1	1	1	1	1	1
	Treponema medium	1	1	1	1	1	1
	Clavibacter spp.	1	1	1	1	1	1
	Salmonella spp.	1	0.685781	1	1	0.685781	1
	Phocaeicola abscessus	1	0.399115	1	0.534872	0.399115	0.534872
	Micrococcus spp.	1	1	1	1	1	1
	Dialister spp.	1	0.399115	1	0.534872	0.399115	0.534872
	Thermomonas spp.	1	1	1	1	1	1
	Streptococcus equinus	1	1	1	1	1	1
	Aminicella spp.	1	1	1	1	1	1
	Pyramidobacter piscolens	1	1	1	1	1	1
	Cutibacterium spp.	1	1	1	1	1	1
	Anaerovorax spp.	1	1	1	0.898635	1	0.898635
	Streptococcus equi	1	1	1	1	1	1
	Granulicatella spp.	1	1	1	1	1	1
	Dysgonomonas spp.	0.181989	0.207645	0.181989	1	0.207645	1
	Kocuria spp.	1	1	1	1	1	1
	Methanocorpusculum spp.	0.399115	1	0.399115	0.534872	1	0.534872
	Paracoccus spp.	0.399115	1	0.399115	0.534872	1	0.534872
	Treponema lecithinolyticum	1	0.399115	1	0.534872	0.399115	0.534872
	Tissierella spp.	1	1	1	1	1	1
	Paenisporosarcina spp.	1	0.148419	1	0.233986	0.148419	0.233986
	Aminobacterium spp.	1	1	1	1	1	1
	Methanomassiliicoccus spp.	1	0.399115	1	0.534872	0.399115	0.534872
	Bilophila spp.	1	0.92604	1	0.810386	0.92604	0.810386
	Propioniciclava spp.	1	0.600889	1	1	0.600889	1
	Hymenobacter spp.	1	0.824595	1	1	0.824595	1
	Kingella spp.	0.506124	1	0.506124	1	1	1
	Lancefieldella spp.	1	1	1	1	1	1
	Streptococcus hyointestinalis	1	1	1	1	1	1
	Methanobrevibacter olleyae	1	0.399115	1	0.534872	0.399115	0.534872
	Butyricicoccus spp.	0.645119	0.645119	0.645119	1	0.645119	1
	Collinsella spp.	1	1	1	0.975471	1	0.975471
	Rehaibacterium spp.	0.399115	1	0.399115	0.534872	1	0.534872
	Enterocloster spp.	0.752841	1	0.752841	1	1	1
	Salinivirga spp.	1	1	1	1	1	1
	Alicycliphilus spp.	1	1	1	1	1	1
	Slackia exigua	1	0.0920133	1	0.157055	0.0920133	0.157055
	Roseburia spp.	1	1	1	1	1	1
	Tepidibacter spp.	1	1	1	1	1	1
	Bacillus spp.	1	1	1	1	1	1
	Acidaminococcus spp.	1	1	1	1	1	1
	Leifsonia spp.	1	1	1	1	1	1
	Desertihabitans spp.	0.235269	1	0.235269	1	1	1
	Lacrimispora spp.	0.295063	0.295063	0.295063	1	0.295063	1
	Ramlibacter spp.	1	0.750406	1	1	0.750406	1
	Mycolicibacterium spp.	1	1	1	1	1	1
	Bellilinea spp.	0.787854	1	0.787854	1	1	1
	Brevibacterium spp.	1	1	1	1	1	1
	Propionicimonas spp.	0.378008	0.850084	0.378008	1	0.850084	1
	Dorea spp.	1	1	1	1	1	1
	Vulcaniibacterium spp.	0.542723	1	0.542723	0.999062	1	0.999062
	Peptoanaerobacter stomatis	1	1	1	1	1	1
	Georgenia spp.	0.932974	1	0.932974	1	1	1
	Porphyromonas loveana	1	0.399115	1	0.534872	0.399115	0.534872
	Peptoclostridium spp.	1	1	1	1	1	1
	Emergencia spp.	1	1	1	1	1	1
	Trueperella spp.	1	1	1	1	1	1
	Faecalibacterium spp.	0.721874	1	0.721874	1	1	1
	Bacillus subtilis	1	0.399115	1	0.534872	0.399115	0.534872
	Auraticoccus spp.	1	1	1	1	1	1
	Flavonifractor spp.	1	1	1	1	1	1
	Eikenella corrodens	1	1	1	1	1	1
	Ponticoccus spp.	1	1	1	1	1	1
	Naumannella spp.	0.689843	1	0.689843	1	1	1
	Janibacter spp.	0.936175	0.787873	0.936175	1	0.787873	1
	Lactimicrobium spp.	1	1	1	1	1	1
	Chryseobacterium spp.	0.497181	1	0.497181	0.872197	1	0.872197
	Agathobaculum spp.	1	1	1	1	1	1
	Sanguibacteroides spp.	1	1	1	1	1	1
	Barnesiella spp.	0.786994	0.937275	0.786994	1	0.937275	1
	Oribacterium spp.	0.599666	0.599666	0.599666	1	0.599666	1
	Psychrobacillus spp.	1	0.399115	1	0.534872	0.399115	0.534872
	Anaerostipes spp.	1	1	1	1	1	1
	Aquimonas spp.	1	1	1	1	1	1
	Variovorax spp.	1	1	1	1	1	1
	Geobacter spp.	1	0.399115	1	0.534872	0.399115	0.534872
	Desulfoprunum spp.	1	0.101111	1	0.169897	0.101111	0.169897
	Curtobacterium spp.	1	1	1	1	1	1
	Proteus spp.	1	1	1	1	1	1
	Fusobacterium hwasookii	1	0.399115	1	0.534872	0.399115	0.534872
	Culturomica spp.	1	1	1	1	1	1
	Christensenella spp.	1	1	1	1	1	1
	Aminipila spp.	1	0.455183	1	1	0.455183	1
	Photobacterium spp.	0.399115	1	0.399115	0.534872	1	0.534872
	Hungatella spp.	0.801039	0.0662142	0.801039	0.829494	0.0662142	0.829494
	Odoribacter spp.	1	1	1	1	1	1
	Leptolinea spp.	1	1	1	0.991107	1	0.991107
	Mitsuokella spp.	1	1	1	1	1	1
	Pulveribacter spp.	1	1	1	1	1	1
	Millionella spp.	0.399115	1	0.399115	0.534872	1	0.534872
	Bacilliculturomica spp.	1	1	1	1	1	1
	Escherichia coli	1	1	1	1	1	1
	Bacteroides fragilis	0.113152	1	0.113152	0.186606	1	0.186606
	Achromobacter spp.	1	1	1	0.619502	1	0.619502
	Enterococcus spp.	1	1	1	1	1	1
	Pelolinea spp.	1	1	1	1	1	1
	Bacillus velezensis	1	0.0920302	1	0.157079	0.0920302	0.157079
	Mediterraneibacter spp.	1	1	1	1	1	1
	Mycobacterium spp.	1	1	1	1	1	1
	Micropruina spp.	0.851791	0.864064	0.851791	1	0.864064	1
	Lachnoclostridium spp.	0.597923	0.597923	0.597923	1	0.597923	1
	Duncaniella spp.	0.340679	0.340679	0.340679	1	0.340679	1
	Tenuifilum spp.	1	1	1	1	1	1
	Lascolabacillus spp.	1	0.399115	1	0.534872	0.399115	0.534872
	Pontibacter spp.	1	0.112439	1	0.185625	0.112439	0.185625
	Mediterranea spp.	1	1	1	1	1	1
	Pseudoflavonifractor spp.	1	1	1	1	1	1
	Oscillibacter spp.	0.335804	0.335804	0.335804	1	0.335804	1
	Anaerotignum spp.	0.399115	1	0.399115	0.534872	1	0.534872
	Extensimonas spp.	0.596026	0.596026	0.596026	1	0.596026	1
	Ruthenibacterium spp.	1	1	1	1	1	1
	Pseudacidovorax spp.	1	1	1	1	1	1
	Arthrobacter spp.	1	1	1	1	1	1
	Diaphorobacter spp.	1	1	1	1	1	1
	Geosporobacter spp.	1	1	1	1	1	1
	Alkaliphilus spp.	1	1	1	1	1	1
	Propionicicella spp.	0.399115	1	0.399115	0.534872	1	0.534872
	Anaerocolumna spp.	1	1	1	1	1	1
	Bilophila wadsworthia	1	0.0935088	1	0.15918	0.0935088	0.15918
	Delftia spp.	0.36369	0.496315	0.36369	1	0.496315	1
	Ornithinimicrobium spp.	1	0.399115	1	0.534872	0.399115	0.534872
	Serinicoccus spp.	1	0.399115	1	0.534872	0.399115	0.534872
	Verminephrobacter spp.	1	1	1	1	1	1
	Halomonas spp.	1	1	1	1	1	1
	Bordetella spp.	1	1	1	1	1	1
	Nocardia spp.	1	1	1	1	1	1
	Holdemania spp.	1	1	1	1	1	1
	Oryzisolibacter spp.	0.596001	0.596001	0.596001	1	0.596001	1
	Hungateiclostridium spp.	1	1	1	1	1	1
	Prevotella baroniae	1	1	1	1	1	1
	Chitinophaga spp.	0.893182	0.39162	0.893182	1	0.39162	1
	Dokdonella spp.	0.399115	1	0.399115	0.534872	1	0.534872
	Eisenbergiella spp.	1	1	1	1	1	1
	Cryobacterium spp.	1	1	1	1	1	1
	Micromonospora spp.	1	1	1	1	1	1
	Xenophilus spp.	1	1	1	1	1	1
Posterior dental plaque (P4)	Porphyromonas gulae	0.86545	1	0.86545	0.572797	1	0.572797
	Corynebacterium canis	1	0.887418	1	1	0.887418	1
	Porphyromonas cangingivalis	0.758396	1	0.758396	1	1	1
	Neisseria dumasiana	0.200442	0.387128	0.200442	1	0.387128	1
	Tannerella spp.	1	0.587625	1	1	0.587625	1
	Corynebacterium spp.	0.28646	1	0.28646	0.488483	1	0.488483
	Porphyromonas gingivicanis	1	0.98993	1	0.852132	0.98993	0.852132
	Actinomyces spp.	0.645	1	0.645	0.152359	1	0.152359
	Corynebacterium freiburgense	1	0.168116	1	0.36111	0.168116	0.36111
	Porphyromonas spp.	0.722729	1	0.722729	1	1	1
	Moraxella spp.	0.891196	1	0.891196	0.494019	1	0.494019
	Capnocytophaga cynodegmi	0.758756	1	0.758756	1	1	1
	Actinomyces oricola	1	0.458986	1	1	0.458986	1
	Tessaracoccus spp.	0.100327	1	0.100327	0.0364931	1	0.0364931
	Frederiksenia canicola	1	0.28623	1	0.243468	0.28623	0.243468
	Porphyromonas macacae	1	0.372754	1	1	0.372754	1
	Desulfomicrobium orale	0.822856	1	0.822856	0.303996	1	0.303996
	Capnocytophaga canimorsus	1	1	1	0.755543	1	0.755543
	Faecalibacterium prausnitzii	1	1	1	0.971088	1	0.971088
	Treponema spp.	1	1	1	1	1	1
	Porphyromonas crevioricanis	0.52164	1	0.52164	1	1	1
	Bacteroides pyogenes	0.554702	0.401201	0.554702	1	0.401201	1
	Prevotella spp.	1	1	1	1	1	1
	Capnocytophaga canis	0.707201	1	0.707201	0.492185	1	0.492185
	Cardiobacterium spp.	1	0.139441	1	0.627982	0.139441	0.627982
	Buchananella hordeovulneris	0.78634	0.365433	0.78634	1	0.365433	1
	Capnocytophaga spp.	1	0.956642	1	0.367425	0.956642	0.367425
	Campylobacter spp.	1	1	1	1	1	1
	Methanobrevibacter oralis	1	1	1	1	1	1
	Pseudopropionibacterium spp.	0.212647	0.909856	0.212647	0.0374789	0.909856	0.0374789
	Schaalia spp.	1	0.457636	1	0.136262	0.457636	0.136262
	Neisseria spp.	0.685445	0.0873582	0.685445	1	0.0873582	1
	Corynebacterium mustelae	1	0.646838	1	0.79829	0.646838	0.79829
	Porphyromonas gingivalis	1	0.32304	1	0.173948	0.32304	0.173948
	Chlorobaculum spp.	1	0.399115	1	0.534872	0.399115	0.534872
	Pasteurella dagmatis	0.127666	0.0975815	0.127666	1	0.0975815	1
	Tannerella forsythia	0.0958524	0.583662	0.0958524	1	0.583662	1
	Neisseria shayeganii	1	0.423733	1	1	0.423733	1
	Desulfobulbus spp.	1	0.637696	1	1	0.637696	1
	Lachnospira eligens	1	1	1	0.906552	1	0.906552
	Desulfovibrio spp.	0.822808	1	0.822808	1	1	1
	Desulfobulbus oralis	0.553465	1	0.553465	0.659887	1	0.659887
	Desulfomicrobium spp.	1	1	1	0.673794	1	0.673794
	Pelodictyon spp.	1	0.399115	1	0.534872	0.399115	0.534872
	Bergeyella zoohelcum	1	0.404751	1	0.869405	0.404751	0.869405
	Mediterraneibacter butyricigenes	1	1	1	0.88433	1	0.88433
	Neisseria weaveri	0.488637	1	0.488637	0.559	1	0.559
	Gleimia spp.	1	1	1	0.719761	1	0.719761
	Eubacterium rectale	1	0.92632	1	0.888596	0.92632	0.888596
	Fusobacterium spp.	0.933979	0.51157	0.933979	0.10549	0.51157	0.10549
	Ruminococcus bicirculans	1	0.987205	1	0.928433	0.987205	0.928433
	Brachymonas spp.	1	0.126321	1	0.102836	0.126321	0.102836
	Mycoplasma spp.	0.204937	1	0.204937	0.225837	1	0.225837
	Pasteurella canis	1	0.831573	1	1	0.831573	1
	Pasteurella multocida	1	0.627707	1	1	0.627707	1
	Methanobrevibacter spp.	1	1	1	1	1	1
	Pseudopropionibacterium propionicum	1	0.64382	1	1	0.64382	1
	Suttonella spp.	1	0.160102	1	0.820593	0.160102	0.820593
	Eikenella corrodens	1	1	1	1	1	1
	Flexilinea spp.	1	1	1	1	1	1
	Bacteroides spp.	1	1	1	1	1	1
	Brevilactibacter spp.	0.0221274	1	0.0221274	0.026349	1	0.026349
	Neisseria zoodegmatis	0.815186	0.899424	0.815186	1	0.899424	1
	Methanosarcina spp.	0.0262617	1	0.0262617	0.12286	1	0.12286
	Eikenella spp.	1	0.588861	1	0.975073	0.588861	0.975073
	Acidipropionibacterium spp.	0.066709	1	0.066709	0.0406471	1	0.0406471
	Petrimonas spp.	1	1	1	1	1	1
	Prosthecochloris spp.	1	0.399115	1	0.534872	0.399115	0.534872
	Pseudoleptotrichia spp.	0.69998	0.384526	0.69998	1	0.384526	1
	Anaerobutyricum hallii	1	1	1	0.869377	1	0.869377
	Phocaeicola coprophilus	1	0.905436	1	0.832262	0.905436	0.832262
	Pseudoclostridium spp.	1	0.964879	1	0.869044	0.964879	0.869044
	Peptostreptococcus canis	1	1	1	1	1	1
	Filifactor spp.	0.389043	1	0.389043	0.44934	1	0.44934
	Bacteroides heparinolyticus	1	1	1	1	1	1
	Luteococcus spp.	0.116458	1	0.116458	0.0777204	1	0.0777204
	Filifactor alocis	1	1	1	1	1	1
	Lysobacter spp.	0.22349	1	0.22349	0.129633	1	0.129633
	Lampropedia spp.	1	0.361083	1	0.463723	0.361083	0.463723
	Aminivibrio spp.	0.662134	1	0.662134	0.611653	1	0.611653
	Propionibacterium spp.	0.0748975	1	0.0748975	0.0341859	1	0.0341859
	Proteiniphilum spp.	1	1	1	1	1	1
	Lautropia spp.	1	0.369457	1	0.929978	0.369457	0.929978
	Haemophilus spp.	0.409911	1	0.409911	0.410448	1	0.410448
	Aminomonas spp.	0.641321	1	0.641321	0.536038	1	0.536038
	Ottowia spp.	0.0464821	0.718772	0.0464821	0.00496752	0.718772	0.00496752
	Actinomyces mediterranea	0.42797	1	0.42797	0.923673	1	0.923673
	Actinomyces howellii	1	1	1	1	1	1
	Petroclostridium spp.	1	0.944231	1	0.936419	0.944231	0.936419
	Propionivibrio spp.	1	1	1	1	1	1
	Cloacibacillus spp.	0.918437	1	0.918437	1	1	1
	Neisseria animaloris	0.360967	0.555766	0.360967	1	0.555766	1
	Pyramidobacter piscolens	1	0.733124	1	1	0.733124	1
	Parabacteroides spp.	1	1	1	1	1	1
	Treponema socranskii	0.186302	1	0.186302	1	1	1
	Endomicrobium spp.	1	0.640647	1	1	0.640647	1
	Aggregatibacter aphrophilus	1	1	1	1	1	1
	Desulfofarcimen acetoxidans	1	0.827645	1	0.816831	0.827645	0.816831
	Actinomyces dentalis	1	0.652849	1	1	0.652849	1
	Thermanaerovibrio spp.	0.653267	1	0.653267	1	1	1
	Succiniclasticum spp.	1	0.424119	1	0.890008	0.424119	0.890008
	Aestuariimicrobium spp.	0.0998029	1	0.0998029	0.0709945	1	0.0709945
	Kocuria spp.	0.0402609	1	0.0402609	0.0595899	1	0.0595899
	Buchananella spp.	0.643848	0.537317	0.643848	0.0679835	0.537317	0.0679835
	Friedmanniella spp.	0.0953173	1	0.0953173	0.0768534	1	0.0768534
	Evtepia spp.	1	1	1	1	1	1
	Alistipes spp.	1	1	1	1	1	1
	Nocardioides spp.	0.0424747	1	0.0424747	0.0302776	1	0.0302776
	Pyramidobacter spp.	0.622874	1	0.622874	1	1	1
	Sneathia amnii	1	0.89917	1	0.645549	0.89917	0.645549
	Ponticoccus spp.	0.124673	1	0.124673	0.0656164	1	0.0656164
	Psychrobacter spp.	1	0.855605	1	0.316468	0.855605	0.316468
	Pasteurella spp.	0.409499	1	0.409499	0.50114	1	0.50114
	Corticibacter spp.	1	0.390555	1	0.337438	0.390555	0.337438
	Methanimicrococcus spp.	0.665976	1	0.665976	0.580823	1	0.580823
	Synergistes spp.	0.70389	1	0.70389	1	1	1
	Phocaeicola abscessus	1	0.399115	1	0.534872	0.399115	0.534872
	Alloprevotella spp.	1	1	1	1	1	1
	Acholeplasma spp.	1	0.0052627	1	0.014418	0.0052627	0.014418
	Helcococcus spp.	1	0.618545	1	1	0.618545	1
	Treponema denticola	0.243129	0.356125	0.243129	1	0.356125	1
	Christensenella timonensis	1	1	1	0.720801	1	0.720801
	Catonella spp.	1	1	1	1	1	1
	Streptococcus spp.	1	1	1	1	1	1
	Acidovorax spp.	0.437256	0.162493	0.437256	0.00940372	0.162493	0.00940372
	Prevotella intermedia	0.839881	1	0.839881	1	1	1
	Auraticoccus spp.	0.0950796	1	0.0950796	0.0920544	1	0.0920544
	Flavonifractor plautii	1	0.943897	1	0.91281	0.943897	0.91281
	Nigerium spp.	0.0704945	1	0.0704945	0.0950714	1	0.0950714
	Campylobacter rectus	1	1	1	0.880549	1	0.880549
	Ruminococcus callidus	1	0.798299	1	0.616396	0.798299	0.616396
	Aeromonas spp.	0.492283	1	0.492283	0.543463	1	0.543463
	Slackia exigua	1	0.399115	1	0.534872	0.399115	0.534872
	Luteimonas spp.	0.174065	1	0.174065	0.119427	1	0.119427
	Stenotrophomonas spp.	0.328754	1	0.328754	0.142712	1	0.142712
	Prevotellamassilia spp.	1	1	1	1	1	1
	Comamonas spp.	0.127839	0.534826	0.127839	0.00951125	0.534826	0.00951125
	Rappaport spp.	0.401282	0.401282	0.401282	1	0.401282	1
	Propionicimonas spp.	0.103691	1	0.103691	0.0767763	1	0.0767763
	Streptococcus minor	0.0719714	1	0.0719714	0.188372	1	0.188372
	Pauljensenia spp.	0.8703	1	0.8703	0.326627	1	0.326627
	Coprococcus spp.	0.562482	1	0.562482	0.516913	1	0.516913
	Wolinella spp.	1	0.573696	1	0.148599	0.573696	0.148599
	Pseudoxanthomonas spp.	0.266127	1	0.266127	0.172919	1	0.172919
	Streptomyces spp.	0.00171035	1	0.00171035	0.00463796	1	0.00463796
	Petroclostridium xylanilyticum	1	0.878326	1	0.639414	0.878326	0.639414
	Arenimonas spp.	0.768901	1	0.768901	0.363033	1	0.363033
	Micropruina spp.	0.0852116	1	0.0852116	0.067664	1	0.067664
	Acinetobacter spp.	1	1	1	1	1	1
	Chiayiivirga spp.	0.53854	1	0.53854	0.291351	1	0.291351
	Prevotella oris	1	0.399115	1	0.534872	0.399115	0.534872
	Desertihabitans spp.	0.323405	1	0.323405	0.152665	1	0.152665
	Conchiformibius spp.	1	1	1	1	1	1
	Xanthomonas spp.	0.118286	1	0.118286	0.0822584	1	0.0822584
	Ruthenibacterium lactatiformans	1	0.79778	1	0.61625	0.79778	0.61625
	Capnocytophaga felis	0.639261	1	0.639261	0.574171	1	0.574171
	Dialister invisus	1	1	1	0.988889	1	0.988889
	Candidatus spp.	1	0.214093	1	0.317681	0.214093	0.317681
	Clostridium spp.	1	1	1	1	1	1
	Frederiksenia spp.	0.825429	1	0.825429	0.639238	1	0.639238
	Mogibacterium timidum	0.164514	1	0.164514	0.678276	1	0.678276
	Pseudomonas spp.	0.0443914	1	0.0443914	0.00866212	1	0.00866212
	Microbacterium spp.	0.0795921	1	0.0795921	0.0332959	1	0.0332959
	Peptoanaerobacter spp.	1	1	1	1	1	1
	Olsenella spp.	1	1	1	1	1	1
	Phocaeicola spp.	1	1	1	0.880779	1	0.880779
	Paraprevotella xylaniphila	1	0.88493	1	0.641352	0.88493	0.641352
	Prevotella koreensis	0.751899	1	0.751899	0.603508	1	0.603508
	Cutibacterium spp.	0.105677	1	0.105677	0.112122	1	0.112122
	Lawsonella spp.	0.399115	1	0.399115	0.534872	1	0.534872
	Brachybacterium spp.	0.00677903	1	0.00677903	0.00633955	1	0.00633955
	Conchiformibius steedae	0.4626	0.4626	0.4626	1	0.4626	1
	Peptoniphilus spp.	1	1	1	1	1	1
	Bifidobacterium spp.	0.0846575	0.808488	0.0846575	0.0114163	0.808488	0.0114163
	Olegusella spp.	1	0.613914	1	1	0.613914	1
	Selenomonas spp.	1	1	1	1	1	1
	Parvimonas spp.	1	1	1	1	1	1
	Porphyromonas circumdentaria	0.643755	1	0.643755	0.210602	1	0.210602
	Bacteroides uniformis	0.399115	1	0.399115	0.534872	1	0.534872
	Jonquetella spp.	1	1	1	1	1	1
	Agathobaculum butyriciproducens	1	0.96654	1	0.665717	0.96654	0.665717
	Catabacter hongkongensis	1	1	1	0.676024	1	0.676024
	Propioniciclava spp.	0.0304235	1	0.0304235	0.0223783	1	0.0223783
	Intestinimonas spp.	1	1	1	1	1	1
	Tepidimonas spp.	0.13257	0.323988	0.13257	0.00485616	0.323988	0.00485616
	Cutibacterium acnes	0.456533	1	0.456533	1	1	1
	Cellulomonas spp.	0.005304	1	0.005304	0.00366652	1	0.00366652
	Eubacterium spp.	1	1	1	1	1	1
	Porphyromonas loveana	0.739487	1	0.739487	1	1	1
	Phocaeicola dorei	1	1	1	0.704673	1	0.704673
	Naumannella spp.	0.158951	1	0.158951	0.0660508	1	0.0660508
	Bilophila wadsworthia	1	0.399115	1	0.534872	0.399115	0.534872
	Dichelobacter spp.	0.598877	0.598877	0.598877	1	0.598877	1
	Caviibacter spp.	1	1	1	1	1	1
	Aminiphilus spp.	1	1	1	1	1	1
	Glaesserella spp.	1	1	1	1	1	1
	Propionicicella spp.	0.0665332	1	0.0665332	0.0691249	1	0.0691249
	Janibacter spp.	0.159213	1	0.159213	0.0604565	1	0.0604565
	Dethiosulfovibrio spp.	0.746634	1	0.746634	0.622698	1	0.622698
	Sphaerochaeta spp.	1	0.166426	1	0.257443	0.166426	0.257443
	Lentimicrobium spp.	1	0.812707	1	0.727152	0.812707	0.727152
	Serinicoccus spp.	0.238766	1	0.238766	0.2235	1	0.2235
	Granulicoccus spp.	0.122929	1	0.122929	0.100514	1	0.100514
	Leucobacter spp.	0.269541	1	0.269541	0.529332	1	0.529332
	Raineyella spp.	0.421815	1	0.421815	0.247226	1	0.247226
	Simplicispira spp.	0.446945	0.533422	0.446945	0.0422262	0.533422	0.0422262
	Ornithinimicrobium spp.	0.0878708	1	0.0878708	0.0925494	1	0.0925494
	Peptostreptococcus spp.	1	0.696046	1	1	0.696046	1
	Microlunatus spp.	0.0821822	1	0.0821822	0.0421294	1	0.0421294
	Provencibacterium massiliense	1	1	1	0.704512	1	0.704512
	Butyricimonas spp.	1	1	1	1	1	1
	Neisseria canis	1	0.731085	1	1	0.731085	1
	Aminicella spp.	1	0.578473	1	1	0.578473	1
	Treponema medium	1	1	1	0.48601	1	0.48601
	Solobacterium moorei	1	1	1	1	1	1
	Hydrogenophaga spp.	0.0417427	0.823813	0.0417427	0.00558214	0.823813	0.00558214
	Methanosarcina mazei	0.399115	1	0.399115	0.534872	1	0.534872
	Parabacteroides merdae	1	1	1	0.776544	1	0.776544
	Peptoniphilus mikwangii	1	0.0935887	1	0.159293	0.0935887	0.159293
	Fusobacterium russii	1	0.174868	1	0.806086	0.174868	0.806086
	Longilinea spp.	1	1	1	1	1	1
	Kingella spp.	0.596015	0.596015	0.596015	1	0.596015	1
	Flavobacterium spp.	0.749971	1	0.749971	1	1	1
	Fastidiosipila sanguinis	1	0.399115	1	0.534872	0.399115	0.534872
	Moraxella canis	1	0.399115	1	0.534872	0.399115	0.534872
	Anaerotruncus spp.	1	1	1	1	1	1
	Euzebya spp.	1	0.130065	1	0.386772	0.130065	0.386772
	Canibacter spp.	1	1	1	1	1	1
	Georgenia spp.	0.0215496	0.396092	0.0215496	0.000835566	0.396092	0.000835566
	Brevibacterium spp.	0.296739	1	0.296739	0.344577	1	0.344577
	Streptococcus equi	0.102201	1	0.102201	0.171423	1	0.171423
	Paenibacillus spp.	0.291103	1	0.291103	0.421874	1	0.421874
	Methanomassiliicoccus spp.	1	0.399115	1	0.534872	0.399115	0.534872
	Mogibacterium spp.	1	0.612527	1	1	0.612527	1
	Kitasatospora spp.	0.0869739	1	0.0869739	0.0208241	1	0.0208241
	Thermomonas spp.	0.489248	1	0.489248	0.290002	1	0.290002
	Clostridioides spp.	1	0.718749	1	0.594552	0.718749	0.594552
	Lachnoanaerobaculum spp.	1	1	1	1	1	1
	Blautia spp.	1	1	1	1	1	1
	Prevotella buccae	1	1	1	1	1	1
	Murdochiella spp.	1	1	1	1	1	1
	Mycobacterium spp.	0.0234492	1	0.0234492	0.0297081	1	0.0297081
	Dialister spp.	1	1	1	1	1	1
	Fusobacterium nucleatum	1	0.329314	1	1	0.329314	1
	Levilinea spp.	1	1	1	1	1	1
	Anaerovorax spp.	0.59458	1	0.59458	1	1	1
	Rehaibacterium spp.	1	1	1	0.887002	1	0.887002
	Syntrophomonas spp.	1	0.399115	1	0.534872	0.399115	0.534872
	Johnsonella spp.	1	0.496918	1	0.615341	0.496918	0.615341
	Ursidibacter spp.	1	1	1	1	1	1
	Ruminococcus spp.	1	1	1	1	1	1
	Dysgonomonas spp.	1	1	1	1	1	1
	Salmonella spp.	0.182549	1	0.182549	0.278098	1	0.278098
	Mycolicibacterium spp.	0.00107984	1	0.00107984	0.0113376	1	0.0113376
	Flavonifractor spp.	0.607878	1	0.607878	0.521599	1	0.521599
	Eubacterium infirmum	1	0.399115	1	0.534872	0.399115	0.534872
	Rhodoferax spp.	0.0522538	1	0.0522538	0.0431682	1	0.0431682
	Bacillus subtilis	1	0.138722	1	0.221163	0.138722	0.221163
	Granulicatella spp.	0.291618	0.994939	0.291618	1	0.994939	1
	Leptotrichia spp.	1	0.843555	1	1	0.843555	1
	Demequina spp.	1	1	1	0.827838	1	0.827838
	Lascolabacillus spp.	0.703669	1	0.703669	1	1	1
	Aquimonas spp.	0.341546	1	0.341546	0.271379	1	0.271379
	Eggerthia catenaformis	0.399115	1	0.399115	0.534872	1	0.534872
	Parabacteroides distasonis	1	0.990627	1	0.673043	0.990627	0.673043
	Anaerococcus spp.	1	0.218763	1	1	0.218763	1
	Neobittarella massiliensis	1	0.399115	1	0.534872	0.399115	0.534872
	Paludibacter spp.	1	1	1	1	1	1
	Micrococcus spp.	0.556577	1	0.556577	0.317808	1	0.317808
	Mailhella massiliensis	1	0.399115	1	0.534872	0.399115	0.534872
	Geobacter spp.	1	0.399115	1	0.534872	0.399115	0.534872
	Anaerolinea spp.	1	1	1	1	1	1
	Faecalibacterium spp.	0.438139	1	0.438139	0.916864	1	0.916864
	Hymenobacter spp.	1	0.682851	1	1	0.682851	1
	Lactobacillus spp.	1	1	1	1	1	1
	Shuttleworthia spp.	0.399115	1	0.399115	0.534872	1	0.534872
	Micromonospora spp.	0.0590701	1	0.0590701	0.045249	1	0.045249
	Parvimonas micra	1	0.399115	1	0.534872	0.399115	0.534872
	Phycicoccus spp.	0.101242	1	0.101242	0.17008	1	0.17008
	Vulcaniibacterium spp.	0.494464	1	0.494464	0.294309	1	0.294309
	Synergistes jonesii	1	0.399115	1	0.534872	0.399115	0.534872
	Peptococcus spp.	1	0.399115	1	0.534872	0.399115	0.534872
	Phascolarctobacterium spp.	1	0.399115	1	0.534872	0.399115	0.534872
	Ornatilinea spp.	1	1	1	1	1	1
	Barnesiella spp.	1	0.976418	1	0.76605	0.976418	0.76605
	Austwickia spp.	0.0971417	1	0.0971417	0.164319	1	0.164319
	Aminipila spp.	0.632036	1	0.632036	1	1	1
	Evtepia gabavorous	1	1	1	1	1	1
	Lactococcus lactis	1	1	1	1	1	1
	Papillibacter cinnamivorans	1	0.399115	1	0.534872	0.399115	0.534872
	Tetrasphaera spp.	0.104693	1	0.104693	0.1749	1	0.1749
	Uruburuella spp.	0.596535	0.596535	0.596535	1	0.596535	1
	Culturomica spp.	1	1	1	1	1	1
	Actinomyces timonensis	0.399115	1	0.399115	0.534872	1	0.534872
	Serpentinomonas spp.	1	1	1	0.792733	1	0.792733
	Alistipes communis	1	0.399115	1	0.534872	0.399115	0.534872
	Limnohabitans spp.	0.024149	1	0.024149	0.0514918	1	0.0514918
	Extensimonas spp.	0.853317	0.612767	0.853317	0.115705	0.612767	0.115705
	Pulveribacter spp.	0.976814	0.86982	0.976814	0.211126	0.86982	0.211126
	Marmoricola spp.	0.0755946	1	0.0755946	0.0728977	1	0.0728977

## Sheet: TableS9
Table S9: Mann-Whitney U test-based statistically significant enzymes in saliva and dental plaque samples between healthy and periodontitis-affected dogs.
	E.C. number	Enzyme	Significance	Average relative abundance H	Standard Deviation H	Average relative abundance P	Standard Deviation P
Saliva	#1.17.99.6#	Epoxyqueuosine reductase.	0	0.000111119	6.43318e-05	4.59513e-05	2.93381e-05
	#2.7.7.60#	2-C-methyl-D-erythritol 4-phosphate cytidylyltransferase.	0.001	0.000118404	8.65426e-05	5.21956e-05	3.06787e-05
	#1.1.1.262#	4-hydroxythreonine-4-phosphate dehydrogenase.	0.002	0.000173404	0.000102526	8.55233e-05	5.14446e-05
	#3.5.1.1#	Asparaginase.	0.002	0.000175053	0.000100054	8.99302e-05	5.35541e-05
	#2.7.4.1#	Polyphosphate kinase.	0.002	0.000388923	0.000199662	0.000225897	0.000121634
	#2.7.8.8#	CDP-diacylglycerol--serine O-phosphatidyltransferase.	0.003	0.000117355	0.000101877	5.14539e-05	3.33781e-05
	#1.1.1.193#	5-amino-6-(5-phosphoribosylamino)uracil reductase.	0.003	0.000220491	0.000147704	0.000111247	5.69997e-05
	#1.4.4.2#	Glycine dehydrogenase (aminomethyl-transferring).	0.003	0.00056771	0.000275563	0.000327645	0.000175906
	#1.1.1.133#	dTDP-4-dehydrorhamnose reductase.	0.004	0.000158746	0.000105992	7.81823e-05	4.18003e-05
	#2.8.1.6#	Biotin synthase.	0.004	0.000216078	0.000127884	0.000119513	5.69701e-05
	#2.7.1.26#	Riboflavin kinase.	0.004	0.000248433	0.000204578	0.000115607	5.37953e-05
	#2.8.4.4#	[Ribosomal protein S12] (aspartate(89)-C(3))-methylthiotransferase.	0.004	0.000270076	0.000137593	0.000165297	7.81273e-05
	#3.5.1.28#	N-acetylmuramoyl-L-alanine amidase.	0.004	0.000389395	0.00033147	0.000158207	7.36539e-05
	#1.8.1.-#	Oxidoreductases // With NAD(+) or NADP(+) as acceptor.	0.005	0.000106956	0.00011646	3.62612e-05	2.14609e-05
	#2.1.1.163#	Demethylmenaquinone methyltransferase.	0.005	0.000134493	8.19466e-05	7.67895e-05	3.36593e-05
	#2.7.1.148#	4-(cytidine 5'-diphospho)-2-C-methyl-D-erythritol kinase.	0.005	0.000150452	9.25566e-05	8.32847e-05	3.80356e-05
	#5.4.2.10#	Phosphoglucosamine mutase.	0.005	0.000341535	0.000189773	0.000197759	8.57875e-05
	#6.3.2.13#	UDP-N-acetylmuramoyl-L-alanyl-D-glutamate--2,6-diaminopimelate ligase.	0.005	0.000376482	0.000241214	0.000214648	9.35837e-05
	#1.1.1.205#	IMP dehydrogenase.	0.005	0.000406949	0.00020462	0.000257561	0.000109787
	#1.2.1.70#	Glutamyl-tRNA reductase.	0.006	0.000174302	0.000107593	0.000101972	6.3225e-05
	#1.2.1.88#	L-glutamate gamma-semialdehyde dehydrogenase.	0.006	0.000285187	0.000203097	0.000137907	6.58863e-05
	#2.5.1.9#	Riboflavin synthase.	0.007	0.000116778	7.63247e-05	6.73886e-05	3.14892e-05
	#2.8.4.-#	Transferases. // Transferring alkylthio groups.	0.007	0.000119794	0.000151709	3.09922e-05	2.30534e-05
	#2.3.1.47#	8-amino-7-oxononanoate synthase.	0.007	0.000124795	0.000189134	2.76265e-05	2.56919e-05
	#6.3.4.15#	Biotin--[biotin carboxyl-carrier protein] ligase.	0.007	0.000151903	9.88974e-05	7.95521e-05	4.07013e-05
	#1.8.4.11#	Peptide-methionine (S)-S-oxide reductase.	0.007	0.000171823	0.000148747	8.00302e-05	4.3177e-05
	#5.1.1.1#	Alanine racemase.	0.007	0.000274575	0.000214435	0.000126282	5.53879e-05
	#4.1.99.17#	Phosphomethylpyrimidine synthase.	0.007	0.000298564	0.000179309	0.000156234	8.84425e-05
	#2.7.4.16#	Thiamine-phosphate kinase.	0.008	0.000212769	0.000146572	0.000102931	5.20842e-05
	#5.1.3.2#	UDP-glucose 4-epimerase.	0.008	0.000270816	0.000130565	0.000179828	7.26254e-05
	#7.2.2.21#	Cd(2+)-exporting ATPase.	0.008	0.000660988	0.000516952	0.000322002	0.000131448
	#5.4.99.12#	tRNA pseudouridine(38-40) synthase.	0.009	0.000160611	9.9338e-05	9.76955e-05	3.79133e-05
	#3.6.5.-#	Hydrolases // Acting on GTP; involved in cellular and subcellular movement.	0.009	0.000783005	0.000633923	0.00036978	0.000151091
	#6.3.5.5#	Carbamoyl-phosphate synthase (glutamine-hydrolyzing).	0.009	0.000952338	0.000469781	0.000610955	0.000269966
	#5.1.3.13#	dTDP-4-dehydrorhamnose 3,5-epimerase.	0.01	0.000107745	7.57822e-05	5.40693e-05	3.33504e-05
	#4.3.3.7#	4-hydroxy-tetrahydrodipicolinate synthase.	0.01	0.0001969	0.000119962	0.000113343	5.58601e-05
	#1.1.1.40#	Malate dehydrogenase (oxaloacetate-decarboxylating) (NADP(+)).	0.01	0.000213569	0.000237258	7.27366e-05	3.40256e-05
	#2.1.1.199#	16S rRNA (cytosine(1402)-N(4))-methyltransferase.	0.01	0.000226646	0.000163931	0.000138153	6.07115e-05
	#3.4.15.5#	Peptidyl-dipeptidase Dcp.	0.011	0.000141866	0.000178923	4.0876e-05	2.58221e-05
	#1.3.1.98#	UDP-N-acetylmuramate dehydrogenase.	0.011	0.00021255	0.00012476	0.000140708	5.84774e-05
	#1.8.4.-#	Oxidoreductases // With a disulfide as acceptor.	0.011	0.000240184	0.00015681	0.000149036	5.61032e-05
	#3.4.21.107#	Peptidase Do.	0.011	0.000260602	0.000190405	0.000129098	7.2272e-05
	#1.4.1.13#	Glutamate synthase (NADPH).	0.011	0.00032885	0.000193049	0.000196301	9.46885e-05
	#3.6.4.-#	Hydrolases // Acting on ATP; involved in cellular and subcellular movement.	0.011	0.00063087	0.000474487	0.000322131	0.000144968
	#2.7.4.25#	(d)CMP kinase.	0.012	0.000207884	0.000189691	8.45694e-05	5.25e-05
	#2.8.1.7#	Cysteine desulfurase.	0.012	0.000371726	0.000310201	0.000170154	7.12991e-05
	#6.5.1.2#	DNA ligase (NAD(+)).	0.012	0.000475505	0.000262958	0.000305713	0.000125576
	#2.7.6.3#	2-amino-4-hydroxy-6-hydroxymethyldihydropteridine diphosphokinase.	0.013	0.000101152	6.27008e-05	6.03974e-05	4.24736e-05
	#1.17.1.8#	4-hydroxy-tetrahydrodipicolinate reductase.	0.013	0.000141428	8.21851e-05	8.99864e-05	3.53045e-05
	#6.3.2.4#	D-alanine--D-alanine ligase.	0.013	0.000233505	0.000167803	0.000128569	5.80744e-05
	#3.5.2.3#	Dihydroorotase.	0.013	0.000305082	0.000216419	0.000158345	8.72482e-05
	#6.1.1.21#	Histidine--tRNA ligase.	0.013	0.000343131	0.000201342	0.000202775	9.16734e-05
	#6.1.1.15#	Proline--tRNA ligase.	0.013	0.000450179	0.000225672	0.000301172	0.000117599
	#5.6.2.2#	DNA topoisomerase (ATP-hydrolyzing).	0.013	0.00182259	0.00101121	0.00117754	0.000432885
	#3.1.3.1#	Alkaline phosphatase.	0.014	0.000119508	0.000112179	4.35926e-05	2.73721e-05
	#3.4.21.105#	Rhomboid protease.	0.014	0.000162329	0.000118617	8.00022e-05	4.33364e-05
	#1.3.5.1#	Succinate dehydrogenase (quinone).	0.014	0.000217253	0.000187574	0.00011087	4.69477e-05
	#4.2.1.46#	dTDP-glucose 4,6-dehydratase.	0.014	0.000220253	0.000121454	0.000145942	5.33186e-05
	#3.6.4.12#	DNA helicase.	0.014	0.00230453	0.00137322	0.00139086	0.000553469
	#2.6.1.85#	Aminodeoxychorismate synthase.	0.015	0.000159358	0.000118689	8.4022e-05	3.77665e-05
	#5.4.99.25#	tRNA pseudouridine(55) synthase.	0.015	0.000176194	0.000110702	0.000108399	4.861e-05
	#2.5.1.3#	Thiamine phosphate synthase.	0.015	0.000201978	0.000138168	0.00011143	6.60337e-05
	#2.1.3.2#	Aspartate carbamoyltransferase.	0.015	0.000277133	0.000164542	0.000162542	8.56639e-05
	#2.7.10.2#	Non-specific protein-tyrosine kinase.	0.016	0.000247861	0.000218196	0.000112112	8.07548e-05
	#2.3.1.234#	N(6)-L-threonylcarbamoyladenine synthase.	0.016	0.000472182	0.000306056	0.000272168	0.00012529
	#2.1.1.107#	Uroporphyrinogen-III C-methyltransferase.	0.017	0.000123212	8.58576e-05	6.72752e-05	3.5497e-05
	#2.1.1.170#	16S rRNA (guanine(527)-N(7))-methyltransferase.	0.017	0.000176461	0.000146551	9.03357e-05	5.50509e-05
	#2.3.1.39#	[Acyl-carrier-protein] S-malonyltransferase.	0.017	0.000205792	0.000151224	0.000111357	6.04246e-05
	#6.3.3.1#	Phosphoribosylformylglycinamidine cyclo-ligase.	0.017	0.000241725	0.000127693	0.000157145	6.6914e-05
	#3.2.1.23#	Beta-galactosidase.	0.017	0.000271086	0.000277151	0.000109385	7.1571e-05
	#3.5.4.25#	GTP cyclohydrolase II.	0.018	0.000192863	0.00011921	0.000113534	8.45253e-05
	#6.3.4.19#	tRNA(Ile)-lysidine synthetase.	0.018	0.000195901	0.000126713	0.00011569	5.48528e-05
	#2.7.2.4#	Aspartate kinase.	0.018	0.000345866	0.000186186	0.000232062	8.89595e-05
	#6.6.1.2#	Cobaltochelatase.	0.018	0.000506681	0.000340651	0.000261807	0.000172412
	#6.3.5.3#	Phosphoribosylformylglycinamidine synthase.	0.018	0.000942902	0.000478955	0.000646332	0.0002659
	#1.1.1.336#	UDP-N-acetyl-D-mannosamine dehydrogenase.	0.019	0.000116694	0.000160769	4.01642e-05	2.66559e-05
	#6.3.4.3#	Formate--tetrahydrofolate ligase.	0.019	0.000285456	0.000159609	0.000180945	9.59164e-05
	#6.3.4.13#	Phosphoribosylamine--glycine ligase.	0.019	0.000302572	0.00015199	0.00020472	0.000100302
	#6.3.4.2#	CTP synthase (glutamine hydrolyzing).	0.019	0.000364518	0.000175432	0.000253803	0.000111571
	#4.2.1.2#	Fumarate hydratase.	0.019	0.000367083	0.000203308	0.000238514	0.000106616
	#6.3.5.2#	GMP synthase (glutamine-hydrolyzing).	0.019	0.000453193	0.000244343	0.000293845	0.000130407
	#3.4.16.4#	Serine-type D-Ala-D-Ala carboxypeptidase.	0.019	0.000673042	0.00043926	0.000389012	0.000161107
	#6.3.3.2#	5-formyltetrahydrofolate cyclo-ligase.	0.02	0.000126588	0.000107454	6.18953e-05	2.98145e-05
	#2.3.1.191#	UDP-3-O-(3-hydroxymyristoyl)glucosamine N-acyltransferase.	0.02	0.000135374	7.75456e-05	8.97512e-05	4.22058e-05
	#2.3.1.-#	Transferases. // Transferring groups other than amino-acyl groups.	0.02	0.00175899	0.00179392	0.000682042	0.000233788
	#2.7.7.41#	Phosphatidate cytidylyltransferase.	0.021	0.000157997	0.000120548	9.46443e-05	3.93747e-05
	#1.3.98.3#	Coproporphyrinogen dehydrogenase.	0.021	0.000175366	0.000134777	9.10849e-05	5.63931e-05
	#2.7.14.1#	Protein arginine kinase.	0.021	0.000331282	0.000350849	0.000127702	6.566e-05
	#3.1.3.3#	Phosphoserine phosphatase.	0.022	0.000201729	0.000124813	0.000122693	6.50899e-05
	#3.5.1.88#	Peptide deformylase.	0.023	0.000141705	8.08837e-05	9.08657e-05	3.85069e-05
	#2.1.2.11#	3-methyl-2-oxobutanoate hydroxymethyltransferase.	0.023	0.000142351	7.61641e-05	9.27797e-05	6.19257e-05
	#2.3.1.181#	Lipoyl(octanoyl) transferase.	0.023	0.00016253	0.000123157	9.18239e-05	4.00473e-05
	#6.1.1.10#	Methionine--tRNA ligase.	0.023	0.00053186	0.000263195	0.000389322	0.000156586
	#2.7.4.3#	Adenylate kinase.	0.024	0.000119263	7.5693e-05	7.32727e-05	5.3066e-05
	#3.1.26.4#	Ribonuclease H.	0.024	0.000179634	0.000117135	0.000109994	4.44368e-05
	#1.1.1.267#	1-deoxy-D-xylulose-5-phosphate reductoisomerase.	0.024	0.000216941	0.000128612	0.000140799	6.62661e-05
	#6.1.1.7#	Alanine--tRNA ligase.	0.024	0.000681811	0.000368513	0.000444976	0.000198414
	#1.6.5.11#	NADH dehydrogenase (quinone).	0.024	0.000799654	0.000586223	0.000477778	0.000285871
	#2.1.1.131#	Precorrin-3B C(17)-methyltransferase.	0.025	0.000136888	9.14792e-05	7.69712e-05	5.21682e-05
	#1.11.1.6#	Catalase.	0.025	0.000347685	0.000225183	0.000207909	9.17717e-05
	#2.8.4.3#	tRNA-2-methylthio-N(6)-dimethylallyladenosine synthase.	0.025	0.000356172	0.000219989	0.000236599	0.00010032
	#2.2.1.7#	1-deoxy-D-xylulose-5-phosphate synthase.	0.025	0.000474788	0.00028599	0.000309552	0.000140648
	#3.1.25.-#	Hydrolases // Site-specific endodeoxyribonucleases specific for altered bases.	0.025	0.00183566	0.00113967	0.00112367	0.00042246
	#3.2.1.52#	Beta-N-acetylhexosaminidase.	0.026	0.000126764	0.000149575	4.65393e-05	4.34961e-05
	#2.7.7.24#	Glucose-1-phosphate thymidylyltransferase.	0.027	0.0001686	0.000117854	0.000106178	5.67942e-05
	#7.3.2.1#	ABC-type phosphate transporter.	0.027	0.000172742	0.000156414	8.05861e-05	4.71833e-05
	#2.4.99.17#	S-adenosylmethionine:tRNA ribosyltransferase-isomerase.	0.027	0.000274931	0.000193633	0.000156153	8.33194e-05
	#6.3.4.21#	Nicotinate phosphoribosyltransferase.	0.027	0.000303821	0.000157244	0.000214006	9.51853e-05
	#2.5.1.7#	UDP-N-acetylglucosamine 1-carboxyvinyltransferase.	0.027	0.000324604	0.000149831	0.000237706	0.000107007
	#3.4.21.53#	Endopeptidase La.	0.027	0.000505902	0.00028327	0.000330549	0.000153804
	#6.1.1.9#	Valine--tRNA ligase.	0.027	0.000802094	0.000407749	0.000563326	0.000215272
	#2.7.7.38#	3-deoxy-manno-octulosonate cytidylyltransferase.	0.028	0.000124601	9.03234e-05	6.79072e-05	3.78895e-05
	#7.6.2.5#	ABC-type heme transporter.	0.028	0.000141223	0.000214206	1.35877e-05	1.25236e-05
	#2.8.1.8#	Lipoyl synthase.	0.028	0.000194152	9.57538e-05	0.000138171	6.04019e-05
	#5.4.99.2#	Methylmalonyl-CoA mutase.	0.028	0.000415255	0.000248211	0.00024087	0.000157337
	#3.2.1.-#	Hydrolases // Glycosidases, i.e. enzymes hydrolyzing O- and S-glycosyl compounds.	0.028	0.000807845	0.000600528	0.000400154	0.000238788
	#5.1.3.14#	UDP-N-acetylglucosamine 2-epimerase (non-hydrolyzing).	0.03	0.000158264	0.000107957	9.2145e-05	5.64243e-05
	#2.4.1.227#	Undecaprenyldiphospho-muramoylpentapeptide beta-N-	0.03	0.000220807	0.000135142	0.00013939	5.82645e-05
	#2.7.4.8#	Guanylate kinase.	0.031	0.000107382	6.11978e-05	7.01876e-05	3.47411e-05
	#3.2.1.22#	Alpha-galactosidase.	0.031	0.000145345	9.41592e-05	8.73405e-05	5.42783e-05
	#2.4.1.182#	Lipid-A-disaccharide synthase.	0.031	0.000179432	0.000126403	0.000113214	5.73988e-05
	#2.5.1.47#	Cysteine synthase.	0.031	0.000230773	0.000146915	0.000144203	7.15901e-05
	#3.1.11.6#	Exodeoxyribonuclease VII.	0.031	0.00038733	0.000293032	0.000222804	0.000146162
	#6.1.1.6#	Lysine--tRNA ligase.	0.031	0.000422237	0.000201467	0.000311224	0.00014027
	#5.2.1.8#	Peptidylprolyl isomerase.	0.031	0.000988556	0.00065051	0.000567907	0.000257029
	#2.7.1.24#	Dephospho-CoA kinase.	0.033	0.00017292	0.000163095	7.99217e-05	3.60275e-05
	#1.1.1.94#	Glycerol-3-phosphate dehydrogenase (NAD(P)(+)).	0.033	0.000208018	0.000147341	0.000116793	6.15897e-05
	#2.1.1.192#	23S rRNA (adenine(2503)-C(2))-methyltransferase.	0.033	0.000236783	0.000150165	0.000153114	7.79107e-05
	#2.1.2.9#	Methionyl-tRNA formyltransferase.	0.033	0.00023849	0.000188149	0.000136562	6.1754e-05
	#2.7.1.40#	Pyruvate kinase.	0.033	0.000348134	0.000195296	0.000234985	9.35109e-05
	#6.1.1.19#	Arginine--tRNA ligase.	0.033	0.000437821	0.000217327	0.000301303	0.000130568
	#2.7.1.23#	NAD(+) kinase.	0.035	0.000151172	0.000100633	8.77441e-05	4.58265e-05
	#2.6.1.62#	Adenosylmethionine--8-amino-7-oxononanoate transaminase.	0.035	0.000211002	0.000134467	0.000132935	6.02517e-05
	#2.5.1.75#	tRNA dimethylallyltransferase.	0.035	0.000302294	0.000194471	0.000189789	8.42398e-05
	#2.3.1.179#	Beta-ketoacyl-[acyl-carrier-protein] synthase II.	0.035	0.000386483	0.000217115	0.00026289	0.000137833
	#6.1.1.12#	Aspartate--tRNA ligase.	0.035	0.000465183	0.000241464	0.000326773	0.000128372
	#7.1.1.2#	NADH:ubiquinone reductase (H(+)-translocating).	0.037	0.000174463	0.000143519	0.000107682	6.57308e-05
	#6.3.1.5#	NAD(+) synthase.	0.037	0.000269925	0.000154237	0.000175531	9.54709e-05
	#2.1.1.190#	23S rRNA (uracil(1939)-C(5))-methyltransferase.	0.037	0.000287313	0.000192717	0.000179397	7.33277e-05
	#6.3.4.4#	Adenylosuccinate synthase.	0.037	0.000309624	0.000156703	0.000223718	8.86634e-05
	#2.7.7.7#	DNA-directed DNA polymerase.	0.037	0.00295485	0.00169829	0.00191392	0.000739574
	#2.5.1.15#	Dihydropteroate synthase.	0.039	0.000196278	0.00012481	0.000128055	7.43325e-05
	#3.1.3.11#	Fructose-bisphosphatase.	0.039	0.000317071	0.000172472	0.000226496	0.000105988
	#2.4.2.29#	tRNA-guanosine(34) preQ(1) transglycosylase.	0.039	0.000321804	0.000157209	0.000232598	0.0001091
	#1.17.4.1#	Ribonucleoside-diphosphate reductase.	0.039	0.000773008	0.000410194	0.000536149	0.000260191
	#1.8.4.12#	Peptide-methionine (R)-S-oxide reductase.	0.04	0.000157221	9.53196e-05	0.000100988	5.43254e-05
	#2.1.1.228#	tRNA (guanine(37)-N(1))-methyltransferase.	0.04	0.000211902	0.000136138	0.000141407	7.20228e-05
	#4.1.2.4#	Deoxyribose-phosphate aldolase.	0.041	0.000166249	0.000109482	0.000103858	6.05496e-05
	#1.2.1.11#	Aspartate-semialdehyde dehydrogenase.	0.041	0.000275137	0.000165233	0.000181742	7.86127e-05
	#1.1.1.1#	Alcohol dehydrogenase.	0.041	0.0003938	0.000345767	0.000192831	9.95743e-05
	#4.3.1.17#	L-serine ammonia-lyase.	0.041	0.000426851	0.000257953	0.000275584	0.000112248
	#2.5.1.72#	Quinolinate synthase.	0.042	0.000104414	8.03213e-05	5.66868e-05	3.9136e-05
	#3.4.13.20#	Beta-Ala-His dipeptidase.	0.042	0.000251723	0.000253537	0.000105839	6.06917e-05
	#3.4.23.36#	Signal peptidase II.	0.043	0.000123042	8.16587e-05	7.70362e-05	4.53166e-05
	#1.2.1.-#	Oxidoreductases // With NAD(+) or NADP(+) as acceptor.	0.043	0.000137657	0.000130435	6.40547e-05	4.53933e-05
	#3.6.1.27#	Undecaprenyl-diphosphate phosphatase.	0.043	0.000152393	0.000120871	8.89877e-05	4.84358e-05
	#6.1.1.4#	Leucine--tRNA ligase.	0.043	0.000795095	0.000394353	0.000585469	0.000241321
	#2.1.2.5#	Glutamate formimidoyltransferase.	0.044	0.000121024	9.80239e-05	5.9125e-05	4.48551e-05
	#3.2.2.27#	Uracil-DNA glycosylase.	0.045	0.000140313	9.03418e-05	9.51241e-05	4.39962e-05
	#3.5.2.7#	Imidazolonepropionase.	0.045	0.000162892	0.000111532	9.82405e-05	6.42352e-05
	#2.4.2.9#	Uracil phosphoribosyltransferase.	0.045	0.000179605	7.88074e-05	0.000133976	7.1179e-05
	#3.1.1.31#	6-phosphogluconolactonase.	0.045	0.000233655	0.000183558	0.000132148	6.81005e-05
	#2.3.1.8#	Phosphate acetyltransferase.	0.045	0.000325234	0.000213016	0.000208462	0.000102297
	#2.7.1.130#	Tetraacyldisaccharide 4'-kinase.	0.046	0.000169374	0.000110725	0.000109145	5.51793e-05
	#5.4.99.5#	Chorismate mutase.	0.048	0.000133934	0.00010358	7.78127e-05	4.00958e-05
	#1.4.3.16#	L-aspartate oxidase.	0.048	0.000214036	0.000175081	0.000107712	8.49472e-05
	#4.2.3.5#	Chorismate synthase.	0.048	0.000217694	0.000124352	0.000151534	5.83961e-05
	#2.7.4.22#	UMP kinase.	0.048	0.000224798	0.000184167	0.000134051	7.6123e-05
	#7.1.1.9#	Cytochrome-c oxidase.	0.048	0.00023693	0.000201261	0.000129012	6.91177e-05
	#7.2.2.10#	P-type Ca(2+) transporter.	0.048	0.000243727	0.000209604	0.00011985	7.53744e-05
	#1.8.1.4#	Dihydrolipoyl dehydrogenase.	0.048	0.000391417	0.000191648	0.000293729	0.000118965
	#3.1.21.3#	Type I site-specific deoxyribonuclease.	0.048	0.000480318	0.00034875	0.000266716	0.000140976
Anterior dental plaque	#3.6.3.28#	Acting on acid anhydrides; catalyzing transmembrane movement of substances.	0	9.58333e-08	3.68258e-07	1.31346e-05	2.32372e-05
	#3.6.1.54#	In phosphorus-containing anhydrides.	0.002	3.59917e-05	2.8648e-05	7.78645e-05	4.58893e-05
	#1.7.2.4#	With a cytochrome as acceptor.	0.002	2.99617e-05	2.92137e-05	8.53833e-06	1.64105e-05
	#2.3.3.14#	Acyl groups converted into alkyl groups on transfer.	0.005	4.158e-08	2.27743e-07	7.83658e-06	2.35176e-05
	#2.8.1.2#	Sulfurtransferases.	0.007	2.50726e-05	2.76808e-05	8.07931e-06	1.47461e-05
	#1.4.1.2#	With NAD(+) or NADP(+) as acceptor.	0.008	5.31596e-05	3.609e-05	9.72058e-05	5.71817e-05
	#1.1.1.306#	With NAD(+) or NADP(+) as acceptor.	0.009	2.45026e-05	2.22176e-05	8.60544e-06	1.14593e-05
	#1.14.13.149#	With NADH or NADPH as one donor, and incorporation of one atom of oxygen.	0.01	2.81595e-05	3.5408e-05	1.20493e-05	2.75749e-05
	#2.1.1.5#	Methyltransferases.	0.012	6.7707e-07	3.70847e-06	7.57159e-06	1.34141e-05
	#4.2.1.145#	Hydro-lyases.	0.012	4.1183e-07	2.25569e-06	6.0243e-06	1.06963e-05
	#3.5.1.14#	In linear amides.	0.014	4.63532e-06	9.36003e-06	1.78334e-05	2.06716e-05
	#4.1.2.19#	Aldehyde-lyases.	0.015	9.12397e-06	1.46244e-05	2.5003e-05	2.67108e-05
	#2.7.7.81#	Nucleotidyltransferases.	0.017	2.14781e-05	2.49109e-05	1.12093e-05	2.36756e-05
	#2.7.11.5#	Protein-serine/threonine kinases.	0.02	3.15361e-05	3.26501e-05	1.02159e-05	1.4967e-05
	#1.1.7.1#	With an iron-sulfur protein as acceptor.	0.02	1.51944e-05	2.20756e-05	4.11091e-05	4.22092e-05
	#2.7.1.60#	Phosphotransferases with an alcohol group as acceptor.	0.02	2.09587e-06	4.85504e-06	1.39746e-05	2.05652e-05
	#3.4.21.88#	Serine endopeptidases.	0.021	0.000147871	6.75976e-05	0.000107287	6.25152e-05
	#3.1.1.23#	Carboxylic ester hydrolases.	0.022	0	0	3.24762e-06	7.84445e-06
	#3.2.2.16#	Hydrolyzing N-glycosyl compounds.	0.023	2.62901e-05	2.70972e-05	1.14565e-05	2.04982e-05
	#3.5.4.16#	In cyclic amidines.	0.025	0.000222977	8.14158e-05	0.00017544	5.10575e-05
	#5.1.1.20#	Acting on amino acids and derivatives.	0.025	1.34305e-05	1.76466e-05	2.46066e-05	1.94065e-05
	#1.3.1.28#	With NAD(+) or NADP(+) as acceptor.	0.026	8.82815e-06	1.56522e-05	2.20731e-06	6.56163e-06
	#5.4.99.12#	Transferring other groups.	0.03	0.000242189	8.97924e-05	0.000187816	6.19236e-05
	#4.1.1.112#	Carboxy-lyases.	0.03	3.73018e-05	3.05342e-05	6.04672e-05	4.1191e-05
	#2.3.3.8#	Acyl groups converted into alkyl groups on transfer.	0.03	5.59809e-06	1.27413e-05	6.36394e-07	2.69999e-06
	#1.2.7.1#	With an iron-sulfur protein as acceptor.	0.031	6.80256e-05	5.04251e-05	0.000113121	7.39741e-05
	#2.8.3.5#	CoA-transferases.	0.032	2.90614e-05	3.13344e-05	1.36409e-05	2.29557e-05
	#2.7.7.49#	Nucleotidyltransferases.	0.033	0.000365947	0.000335768	0.00044983	0.000254758
	#2.7.1.193#	Phosphotransferases with an alcohol group as acceptor.	0.035	7.29059e-05	5.17751e-05	4.27533e-05	3.45088e-05
	#2.3.1.94#	Transferring groups other than amino-acyl groups.	0.037	3.72204e-05	5.09765e-05	5.26388e-05	3.84303e-05
	#3.5.1.62#	In linear amides.	0.037	2.17583e-07	1.19175e-06	3.36591e-06	7.80857e-06
	#2.7.1.52#	Phosphotransferases with an alcohol group as acceptor.	0.038	3.87366e-05	4.16961e-05	2.87772e-05	5.00821e-05
	#6.3.4.21#	Other carbon--nitrogen ligases.	0.039	0.000483451	0.000111962	0.000418927	0.000112386
	#1.3.3.3#	With oxygen as acceptor.	0.039	2.88535e-05	3.32398e-05	1.34528e-05	2.60892e-05
	#4.1.1.98#	Carboxy-lyases.	0.039	2.58152e-05	3.83324e-05	1.02098e-05	1.72028e-05
	#3.5.3.8#	In linear amidines.	0.039	2.54882e-05	4.50185e-05	6.68726e-06	1.20109e-05
	#1.2.7.12#	With an iron-sulfur protein as acceptor.	0.041	1.44229e-06	6.52828e-06	1.0438e-05	2.03461e-05
	#1.2.7.5#	With an iron-sulfur protein as acceptor.	0.042	1.46191e-05	2.03192e-05	2.993e-05	3.00277e-05
	#4.2.2.1#	Acting on polysaccharides.	0.045	3.5527e-06	9.38426e-06	0	0
	#1.8.99.-#	Oxidoreductases // With other acceptors.	0.046	7.79784e-06	1.41112e-05	3.56789e-07	1.06463e-06
	#2.5.1.3#	Transferring alkyl or aryl groups, other than methyl groups.	0.048	0.000305793	0.000118722	0.000236351	0.000115864
Posterior dental plaque	#5.4.2.2#	Phosphoglucomutase (alpha-D-glucose-1,6-bisphosphate-dependent).	0.003	0.000415846	0.000151931	0.000303476	0.000107007
	#2.4.2.4#	Thymidine phosphorylase.	0.004	0.000124231	6.76656e-05	6.80293e-05	4.5697e-05
	#1.1.1.36#	Acetoacetyl-CoA reductase.	0.005	2.38508e-05	2.65973e-05	5.82186e-06	1.11498e-05
	#2.7.11.33#	[Pyruvate, water dikinase] kinase.	0.005	1.69087e-05	2.26526e-05	1.48063e-06	4.90608e-06
	#2.5.1.17#	Corrinoid adenosyltransferase.	0.006	0.000210038	8.44789e-05	0.000155646	6.41469e-05
	#2.7.1.199#	Protein-N(pi)-phosphohistidine--D-glucose phosphotransferase.	0.006	8.15838e-05	6.3079e-05	4.15964e-05	3.91026e-05
	#1.2.7.5#	Aldehyde ferredoxin oxidoreductase.	0.007	7.49822e-06	1.57979e-05	2.59634e-05	3.11169e-05
	#1.14.19.2#	Stearoyl-[acyl-carrier-protein] 9-desaturase.	0.008	0	0	2.84771e-06	8.52366e-06
	#1.2.5.1#	Pyruvate dehydrogenase (quinone).	0.008	0	0	2.014e-07	4.44481e-07
	#4.2.1.33#	3-isopropylmalate dehydratase.	0.009	0.000349456	0.000155924	0.000249795	0.000118307
	#2.3.1.23#	1-acylglycerophosphocholine O-acyltransferase.	0.01	4.89714e-06	1.23781e-05	1.3013e-05	1.55313e-05
	#1.3.5.-#	Oxidoreductases // With a quinone or related compound as acceptor.	0.012	8.06845e-05	8.47546e-05	3.24128e-05	5.33549e-05
	#1.8.5.3#	Respiratory dimethylsulfoxide reductase.	0.012	5.92099e-05	4.3455e-05	2.89645e-05	2.80071e-05
	#2.7.8.36#	Undecaprenyl phosphate N,N'-diacetylbacillosamine 1-phosphate	0.012	1.69823e-05	2.30749e-05	3.78973e-05	3.53447e-05
	#2.7.1.107#	Diacylglycerol kinase (ATP).	0.013	8.56268e-05	6.51019e-05	4.04891e-05	3.97502e-05
	#7.6.2.-#	Translocases // Linked to the hydrolysis of a nucleoside triphosphate.	0.015	0.00157967	0.00065985	0.00123825	0.000641557
	#2.7.1.56#	1-phosphofructokinase.	0.015	7.65125e-05	6.4323e-05	3.47098e-05	3.23541e-05
	#3.6.1.-#	Hydrolases // In phosphorus-containing anhydrides.	0.016	0.0013331	0.000498252	0.0010864	0.000438183
	#1.5.1.38#	FMN reductase (NADPH).	0.019	1.84994e-05	3.47875e-05	1.7275e-06	7.32916e-06
	#2.5.1.47#	Cysteine synthase.	0.02	0.000430025	0.000167975	0.000325196	0.000132386
	#2.7.1.50#	Hydroxyethylthiazole kinase.	0.022	7.99467e-05	5.74423e-05	4.32942e-05	2.82574e-05
	#3.4.22.10#	Streptopain.	0.022	1.07965e-05	1.51552e-05	2.86727e-05	3.20908e-05
	#3.4.19.11#	Gamma-D-glutamyl-meso-diaminopimelate peptidase.	0.022	0	0	1.57628e-07	4.21528e-07
	#3.2.1.152#	Mannosylglycoprotein endo-beta-mannosidase.	0.022	0	0	5.56894e-06	1.4109e-05
	#3.6.4.13#	RNA helicase.	0.024	0.00100567	0.00038548	0.000790968	0.000263152
	#7.6.2.5#	ABC-type heme transporter.	0.024	0.000566813	0.000307426	0.000365271	0.000230183
	#3.5.3.6#	Arginine deiminase.	0.025	0.000165152	0.000101424	0.000116673	7.27963e-05
	#6.2.1.17#	Propionate--CoA ligase.	0.027	3.59933e-05	4.24355e-05	1.18327e-05	1.68987e-05
	#6.1.1.2#	Tryptophan--tRNA ligase.	0.028	0.000417423	0.000149732	0.000338155	0.000112102
	#3.4.13.21#	Dipeptidase E.	0.028	2.95684e-05	3.0111e-05	5.9427e-05	5.66948e-05
	#3.1.4.53#	3',5'-cyclic-AMP phosphodiesterase.	0.028	3.05732e-06	8.53295e-06	8.57857e-06	1.24767e-05
	#6.3.1.20#	Lipoate--protein ligase.	0.03	9.70846e-05	5.27134e-05	6.97808e-05	5.82375e-05
	#3.1.11.1#	Exodeoxyribonuclease I.	0.031	8.6592e-05	6.29882e-05	5.11097e-05	3.42471e-05
	#6.3.2.3#	Glutathione synthase.	0.031	5.01109e-05	5.35502e-05	1.92704e-05	3.21808e-05
	#4.1.1.11#	Aspartate 1-decarboxylase.	0.031	4.79323e-05	2.28454e-05	7.6922e-05	4.60754e-05
	#1.8.1.2#	Assimilatory sulfite reductase (NADPH).	0.031	4.02848e-05	4.90786e-05	1.35737e-05	2.15825e-05
	#2.7.1.1#	Hexokinase.	0.032	3.77525e-06	9.91723e-06	1.2502e-05	1.91642e-05
	#4.2.1.20#	Tryptophan synthase.	0.033	0.000480198	0.000213393	0.000355086	0.000108034
	#4.1.1.31#	Phosphoenolpyruvate carboxylase.	0.033	0.000208919	0.000110086	0.000143221	7.02476e-05
	#2.7.8.7#	Holo-[acyl-carrier-protein] synthase.	0.034	6.23126e-05	4.54714e-05	3.5829e-05	2.42191e-05
	#2.3.1.174#	3-oxoadipyl-CoA thiolase.	0.035	3.89821e-05	6.28698e-05	1.24192e-05	2.19243e-05
	#2.4.1.18#	1,4-alpha-glucan branching enzyme.	0.037	0.000449489	0.000174729	0.000356991	0.000118683
	#3.5.4.4#	Adenosine deaminase.	0.037	0.000102267	5.28729e-05	8.19171e-05	7.00952e-05
	#1.14.13.-#	Oxidoreductases // With NADH or NADPH as one donor, and incorporation of one atom of oxygen.	0.037	3.47523e-05	3.47363e-05	1.26228e-05	1.53476e-05
	#3.4.24.70#	Oligopeptidase A.	0.038	0.000241053	0.000120258	0.000165452	0.000124166
	#3.5.4.5#	Cytidine deaminase.	0.039	0.000154882	6.52169e-05	0.000123048	7.25841e-05
	#6.3.4.20#	7-cyano-7-deazaguanine synthase.	0.039	0.000138586	6.11134e-05	0.000181611	6.6957e-05
	#1.14.13.149#	Phenylacetyl-CoA 1,2-epoxidase.	0.039	2.94035e-05	5.56799e-05	7.21594e-06	1.68206e-05
	#3.1.1.85#	Pimeloyl-[acyl-carrier protein] methyl ester esterase.	0.039	1.79969e-05	3.07279e-05	4.00489e-06	8.55749e-06
	#1.1.1.2#	Alcohol dehydrogenase (NADP(+)).	0.039	9.21782e-06	1.90074e-05	1.75361e-05	2.5885e-05
	#2.7.1.55#	Allose kinase.	0.039	1.07582e-06	3.86558e-06	6.45934e-06	1.19706e-05
	#4.3.1.19#	Threonine ammonia-lyase.	0.04	0.000198636	9.8551e-05	0.000141567	0.000104326
	#5.3.1.15#	D-lyxose ketol-isomerase.	0.041	1.24743e-07	6.83247e-07	2.83596e-06	8.50494e-06
	#1.21.4.4#	Betaine reductase.	0.041	6.237e-08	3.41615e-07	1.59148e-06	4.36516e-06
	#3.6.4.-#	Hydrolases // Acting on ATP; involved in cellular and subcellular movement.	0.043	0.00117431	0.000411636	0.000990415	0.000323026
	#3.4.11.9#	Xaa-Pro aminopeptidase.	0.043	9.17099e-05	7.61338e-05	4.81099e-05	4.14707e-05
	#2.5.1.10#	(2E,6E)-farnesyl diphosphate synthase.	0.043	7.86471e-05	5.1325e-05	4.94301e-05	3.65947e-05
	#2.7.11.-#	Transferases. // Protein-serine/threonine kinases.	0.043	4.42374e-05	3.9402e-05	2.19495e-05	2.5782e-05
	#1.1.1.23#	Histidinol dehydrogenase.	0.044	0.000188685	0.000108803	0.000120699	6.00749e-05
	#4.1.3.24#	Malyl-CoA lyase.	0.045	4.58703e-06	1.07444e-05	0	0
	#2.7.8.12#	Teichoic acid poly(glycerol phosphate) polymerase.	0.045	3.09637e-06	6.40604e-06	0	0
	#3.5.4.1#	Cytosine deaminase.	0.047	4.90279e-06	1.23216e-05	1.10629e-05	1.64842e-05
	#4.99.1.1#	Protoporphyrin ferrochelatase.	0.048	0.000356173	0.000182635	0.000264223	0.000109559
	#7.4.2.2#	ABC-type nonpolar-amino-acid transporter.	0.048	0.000261921	0.00016847	0.000163994	0.000122471
	#2.7.7.9#	UTP--glucose-1-phosphate uridylyltransferase.	0.048	0.000238977	0.000103105	0.000187701	9.15401e-05
	#4.3.1.14#	3-aminobutyryl-CoA ammonia-lyase.	0.048	2.47572e-05	2.94111e-05	4.10439e-05	3.4729e-05
	#2.7.7.53#	ATP adenylyltransferase.	0.048	1.64677e-05	1.79797e-05	6.82681e-06	1.30813e-05
	#5.3.1.13#	Arabinose-5-phosphate isomerase.	0.049	0.000141116	9.21682e-05	9.01758e-05	5.78977e-05
	#3.7.1.3#	Kynureninase.	0.049	9.55729e-06	1.65763e-05	6.07922e-07	2.04724e-06
